# Supplementary material for: Relationship Between the Choice of Clinical Treatment, Gait Functionality and Kinetics in Patients With Comparable Knee Osteoarthritis
Source: Front Bioeng Biotechnol. 2022 Mar 11;10:820186. doi: 10.3389/fbioe.2022.820186 (PMC8962661; doi:10.3389/fbioe.2022.820186)
Supplement: Supplementary file 1 [file Table2.xlsx]

## Sheet: Raw_Data
Patient ID	Sample	Gender	GroupName	AgeGroup	BMI_Value	fRGRVEM	fRGRAPM	fRGRMLM	fRAMLM	fRKMLM	fRKAPM	fRKCPM	fRHPMLM	fRHPAPM	fRHPIEM	velMEANM	tRSTRIDE_M
73	1	Female	Conservative	68-75	obese – BMI≥30	96.278	-12.465	6.29	0.39	1.596	0.89	8.957	0.617	-2.815	6.924	0.818	1.184
73	2	Female	Conservative	68-75	obese – BMI≥30	88.867	-1.142	6.734	0.788	1.583	0.824	8.179	0.411	-1.789	6.725	0.818	1.184
73	3	Female	Conservative	68-75	obese – BMI≥30	99.028	7.478	6.824	0.1	1.13	2.204	8.975	0.425	-0.255	7.843	0.818	1.184
72	1	Male	Conservative	68-75	nonobese – BMI<30	107.952	-15.301	2.153	0.839	0.178	1.153	9.996	0.189	-2.915	8.158	1.35	1.026
72	2	Male	Conservative	68-75	nonobese – BMI<30	73.46	-2.525	2.088	0.605	0.28	1.15	6.531	0.374	-0.382	5.397	1.35	1.026
72	3	Male	Conservative	68-75	nonobese – BMI<30	113.741	10.253	3.442	0.185	0.053	3.126	10.099	0.599	1.55	8.958	1.35	1.026
74	1	Female	Conservative	60-67	obese – BMI≥30	99.327	-8.228	2.681	1.17	1.377	0.686	9.181	-0.106	-1.477	7.772	0.891	1.187
74	2	Female	Conservative	60-67	obese – BMI≥30	90.187	0.617	2.627	1.174	1.283	1.451	8.153	0.226	-0.367	6.964	0.891	1.187
74	3	Female	Conservative	60-67	obese – BMI≥30	104.623	7.595	4.591	1.034	1.258	3.257	9.145	0.393	0.639	8.162	0.891	1.187
1023	1	Male	TKR	68-75	obese – BMI≥30	92.379	-5.73	5.118	1.271	0.771	1.305	8.408	0.625	-1.254	7.21	1.021	1.116
1023	2	Male	TKR	68-75	obese – BMI≥30	87.891	-0.166	5.125	1.145	0.746	1.718	7.859	0.644	-0.107	6.812	1.021	1.116
1023	3	Male	TKR	68-75	obese – BMI≥30	98.942	8.433	6.432	0.837	0.653	2.839	8.701	0.545	0.758	7.697	1.021	1.116
1026	1	Female	TKR	68-75	nonobese – BMI<30	102.426	-2.862	9.051	1.031	0.703	0.854	9.444	1.097	0.206	8.186	0.631	1.291
1026	2	Female	TKR	68-75	nonobese – BMI<30	93.279	2.223	8.048	0.828	0.598	1.012	8.536	1.23	0.68	7.301	0.631	1.291
1026	3	Female	TKR	68-75	nonobese – BMI<30	97.242	5.401	8.45	0.695	0.437	1.411	8.876	1.315	1.194	7.564	0.631	1.291
1003	1	Female	Conservative	68-75	obese – BMI≥30	96.027	-4.287	4.71	1.011	1.357	-0.026	8.874	0.526	-1.343	7.349	0.8	1.2
1003	2	Female	Conservative	68-75	obese – BMI≥30	91.831	-1.451	4.865	0.946	1.532	0.428	8.434	0.626	-0.828	7.013	0.8	1.2
1003	3	Female	Conservative	68-75	obese – BMI≥30	103.954	4.096	4.469	0.595	1.925	1.894	9.392	0.758	0.586	8.06	0.8	1.2
1006	1	Female	Conservative	68-75	nonobese – BMI<30	97.267	-2.885	5.6	1.231	1.142	0.254	8.955	0.382	-0.249	7.658	0.61	1.29
1006	2	Female	Conservative	68-75	nonobese – BMI<30	95.353	-0.66	5.69	1.222	1.269	0.614	8.727	0.566	0.294	7.435	0.61	1.29
1006	3	Female	Conservative	68-75	nonobese – BMI<30	100.088	3.843	7.235	1.014	1.521	1.537	9.079	0.732	1.3	7.762	0.61	1.29
1015	1	Male	Conservative	68-75	obese – BMI≥30	97.788	-12.604	4.192	1.021	0.198	1.163	9	0.521	-2.485	7.272	0.964	1.21
1015	2	Male	Conservative	68-75	obese – BMI≥30	89.715	-3.319	4.741	0.967	0.886	1.899	8.014	0.441	-0.923	6.941	0.964	1.21
1015	3	Male	Conservative	68-75	obese – BMI≥30	101.519	8.78	7.067	0.301	0.845	3.356	8.8	0.686	0.898	7.938	0.964	1.21
1007	1	Female	Conservative	60-67	nonobese – BMI<30	107.507	-15.521	3.282	0.833	1.263	0.56	9.958	-0.313	-1.397	8.424	1.237	0.97
1007	2	Female	Conservative	60-67	nonobese – BMI<30	71.19	-1.449	3.274	0.57	1.041	0.552	6.435	0.084	0.276	5.258	1.237	0.97
1007	3	Female	Conservative	60-67	nonobese – BMI<30	109.544	9.506	3.816	0.602	1.647	2.397	9.725	0.051	2.431	8.273	1.237	0.97
1009	1	Female	Conservative	68-75	obese – BMI≥30	92.07	-9.322	5.766	0.848	1.204	0.928	8.482	0.422	-0.825	7.134	0.857	1.26
1009	2	Female	Conservative	68-75	obese – BMI≥30	90.131	-4.956	4.861	0.77	1.079	1.11	8.243	0.479	-0.173	6.988	0.857	1.26
1009	3	Female	Conservative	68-75	obese – BMI≥30	98.331	7.264	4.804	0.487	0.859	2.035	8.891	0.71	1.546	7.556	0.857	1.26
1020	1	Female	TKR	68-75	obese – BMI≥30	103.626	-4.006	6.488	0.791	1.919	1.119	9.573	0.11	-0.334	8.141	0.604	1.42
1020	2	Female	TKR	68-75	obese – BMI≥30	96.089	-1.066	7.264	0.823	1.81	1.445	8.765	0.459	0.237	7.393	0.604	1.42
1020	3	Female	TKR	68-75	obese – BMI≥30	101.5	4.007	7.245	0.63	1.811	1.902	9.23	0.385	0.809	7.855	0.604	1.42
1017	1	Female	Conservative	68-75	nonobese – BMI<30	94.964	-1.027	6.017	0.977	1.946	-0.014	8.782	0.586	-0.297	7.325	0.696	1.1
1017	2	Female	Conservative	68-75	nonobese – BMI<30	90.017	0.018	5.915	0.947	2.01	0.673	8.245	0.763	0.207	6.829	0.696	1.1
1017	3	Female	Conservative	68-75	nonobese – BMI<30	98.28	2.021	6.451	0.912	2.482	1.931	8.828	0.811	1.058	7.466	0.696	1.1
1022	1	Male	Conservative	60-67	nonobese – BMI<30	98.266	-14.082	1.184	0.839	0.626	-0.249	9.127	-0.243	-0.703	7.729	1.1	1.24
1022	2	Male	Conservative	60-67	nonobese – BMI<30	78.342	-1.606	0.83	0.696	0.606	0.019	7.118	0.177	1.07	5.766	1.1	1.24
1022	3	Male	Conservative	60-67	nonobese – BMI<30	116.359	9.846	4.597	0.607	0.897	1.63	10.64	0.18	3.213	8.703	1.1	1.24
81	1	Female	Conservative	60-67	obese – BMI≥30	92.233	-7.391	2.89	1.267	0.922	-0.076	8.487	-0.194	-0.596	7.246	0.99	1.18
81	2	Female	Conservative	60-67	obese – BMI≥30	87.193	-1.42	3.116	1.172	1.007	0.732	7.889	0.365	0.558	6.63	0.99	1.18
81	3	Female	Conservative	60-67	obese – BMI≥30	103.172	7.664	4.511	1.07	1.511	2.094	9.196	0.459	1.725	7.839	0.99	1.18
1028	1	Female	Conservative	68-75	obese – BMI≥30	93.552	-10.079	-0.069	1.17	1.34	0.858	8.566	-1.122	-1.237	7.215	1.039	1.07
1028	2	Female	Conservative	68-75	obese – BMI≥30	85.837	-0.538	0.651	0.788	1.088	1.405	7.708	-0.472	0.381	6.536	1.039	1.07
1028	3	Female	Conservative	68-75	obese – BMI≥30	103.061	7.907	-0.267	0.07	1.048	2.832	9.133	-0.369	1.652	7.936	1.039	1.07
1030	1	Female	Conservative	60-67	nonobese – BMI<30	96.163	-8.666	4.837	1.148	1.403	0.819	8.86	-0.349	-0.688	7.571	0.938	1.187
1030	2	Female	Conservative	60-67	nonobese – BMI<30	85.562	-1.873	3.293	0.949	1.072	1.229	7.726	0.347	0.691	6.514	0.938	1.187
1030	3	Female	Conservative	60-67	nonobese – BMI<30	103.702	9.5	3.896	0.817	1.157	2.277	9.347	0.528	2.319	7.823	0.938	1.187
1032	1	Male	Conservative	60-67	obese – BMI≥30	102.332	-11.274	5.2	0.419	1.276	0.733	9.514	0.514	-1.674	7.878	0.965	1.16
1032	2	Male	Conservative	60-67	obese – BMI≥30	79.397	-2.448	4.098	0.302	1.165	0.829	7.22	0.514	-0.004	5.934	0.965	1.16
1032	3	Male	Conservative	60-67	obese – BMI≥30	104.818	6.717	7.944	0.219	1.769	2.307	9.441	0.488	1.362	8.056	0.965	1.16
1033	1	Female	Conservative	68-75	nonobese – BMI<30	93.17	-5.677	1.859	0.657	0.676	0.971	8.533	0.07	-1.022	7.256	0.922	1.05
1033	2	Female	Conservative	68-75	nonobese – BMI<30	88.77	-1.739	4.754	0.709	0.779	1.522	7.966	0.592	0.106	6.832	0.922	1.05
1033	3	Female	Conservative	68-75	nonobese – BMI<30	102.244	5.161	5.275	0.43	1.005	2.901	8.927	0.642	1.261	7.903	0.922	1.05
1034	1	Female	TKR	68-75	nonobese – BMI<30	101.524	-4.536	5.416	2.101	-0.704	1.255	9.11	0.57	-0.388	8.076	0.711	1.35
1034	2	Female	TKR	68-75	nonobese – BMI<30	92.592	2.019	5.459	1.971	-0.52	1.414	8.19	0.857	0.202	7.268	0.711	1.35
1034	3	Female	TKR	68-75	nonobese – BMI<30	99.787	5.998	6.02	1.983	-0.517	2.172	8.748	0.846	0.745	7.871	0.711	1.35
1038	1	Male	Conservative	60-67	obese – BMI≥30	94.829	-5.249	7.053	0.721	1.02	0.819	8.751	0.945	-2.063	7.076	0.946	1.05
1038	2	Male	Conservative	60-67	obese – BMI≥30	85.026	1.477	6.373	0.506	1.093	1.002	7.763	0.827	-0.573	6.463	0.946	1.05
1038	3	Male	Conservative	60-67	obese – BMI≥30	91.401	6.698	8.011	0.367	1.234	1.585	8.317	0.766	0.624	7.095	0.946	1.05
1039	1	Male	TKR	68-75	obese – BMI≥30	95.499	-3.431	6.92	1.338	0.16	1.153	8.719	0.776	-0.283	7.522	0.718	1.3
1039	2	Male	TKR	68-75	obese – BMI≥30	93.532	0.233	6.937	1.283	0.124	1.465	8.475	0.958	0.312	7.31	0.718	1.3
1039	3	Male	TKR	68-75	obese – BMI≥30	99.306	5.288	8.313	1.204	-0.04	2.183	8.926	1.051	1.085	7.774	0.718	1.3
1042	1	Male	Conservative	68-75	nonobese – BMI<30	108.406	-12.485	1.693	1.187	-0.019	0.237	10.036	0.041	-1.737	8.4	1.28	1.01
1042	2	Male	Conservative	68-75	nonobese – BMI<30	74.516	-2.53	3.235	0.999	0.264	0.807	6.669	0.393	0.064	5.554	1.28	1.01
1042	3	Male	Conservative	68-75	nonobese – BMI<30	105.408	8.678	2.489	0.738	-0.1	2.622	9.371	0.484	2.507	7.914	1.28	1.01
1043	1	Female	Conservative	60-67	nonobese – BMI<30	104.515	-13.742	2.171	0.935	1.005	0.697	9.738	-0.473	-1.806	8.175	1.031	1.21
1043	2	Female	Conservative	60-67	nonobese – BMI<30	79.29	-1.966	1.498	0.646	0.955	0.967	7.176	-0.082	-0.108	5.99	1.031	1.21
1043	3	Female	Conservative	60-67	nonobese – BMI<30	106.79	10.072	3.951	0.419	0.814	2.774	9.525	0.259	1.492	8.303	1.031	1.21
1054	1	Female	TKR	68-75	nonobese – BMI<30	99.314	-10.637	1.991	1.486	0.475	0.436	9.123	-0.032	-1.266	7.836	1.044	1.06
1054	2	Female	TKR	68-75	nonobese – BMI<30	80.547	-1.296	0.889	1.061	0.275	0.993	7.198	0.656	0.55	6.115	1.044	1.06
1054	3	Female	TKR	68-75	nonobese – BMI<30	98.218	9.331	2.366	1.115	0.395	2.11	8.688	0.48	1.422	7.55	1.044	1.06
1058	1	Female	Conservative	60-67	obese – BMI≥30	99.495	-1.484	6.922	1.135	1.173	1.813	9.056	0.455	-0.056	7.888	0.759	1.11
1058	2	Female	Conservative	60-67	obese – BMI≥30	95.522	2.305	6.639	1.055	1.085	2.551	8.461	0.669	0.83	7.433	0.759	1.11
1058	3	Female	Conservative	60-67	obese – BMI≥30	95.556	3.552	6.788	1.02	1.055	2.664	8.429	0.681	0.913	7.41	0.759	1.11
1060	1	Male	TKR	68-75	obese – BMI≥30	92.99	0.117	6.33	1	0.531	1.172	8.449	1.179	0.479	7.231	0.773	1.28
1060	2	Male	TKR	68-75	obese – BMI≥30	92.655	2.073	6.745	0.947	0.582	1.403	8.38	1.227	0.771	7.18	0.773	1.28
1060	3	Male	TKR	68-75	obese – BMI≥30	92.983	5.233	7.102	0.771	0.534	1.718	8.367	1.232	1.103	7.139	0.773	1.28
1057	1	Female	Conservative	60-67	nonobese – BMI<30	100.573	-11.626	4.048	1.113	0.684	0.757	9.285	-0.651	-1.968	7.729	1.053	1.05
1057	2	Female	Conservative	60-67	nonobese – BMI<30	79.857	-2.894	2.266	0.778	0.679	1.051	7.189	-0.042	-0.296	6.029	1.053	1.05
1057	3	Female	Conservative	60-67	nonobese – BMI<30	105.217	9.687	2.924	0.874	1.07	2.503	9.39	0.274	1.111	8.235	1.053	1.05
2062	1	Male	TKR	60-67	obese – BMI≥30	93.545	-5.572	3.448	1.235	0.13	0.662	8.539	0.308	1.237	7.206	0.927	1.35
2062	2	Male	TKR	60-67	obese – BMI≥30	88.706	-1.399	4.131	1.123	0.369	1.121	7.99	0.339	1.635	6.641	0.927	1.35
2062	3	Male	TKR	60-67	obese – BMI≥30	103.602	9.092	5.14	1.043	0.374	2.22	9.226	0.304	2.783	7.542	0.927	1.35
2063	1	Male	TKR	68-75	obese – BMI≥30	93.648	-4.299	7.534	0.47	1.526	0.552	8.674	0.854	-0.948	7.24	0.887	1.11
2063	2	Male	TKR	68-75	obese – BMI≥30	89.376	0.139	7.724	0.398	1.466	0.972	8.201	1.098	-0.076	6.815	0.887	1.11
2063	3	Male	TKR	68-75	obese – BMI≥30	98.462	6.261	9.443	0.218	1.578	1.976	8.92	1.168	0.997	7.533	0.887	1.11
2065	1	Female	TKR	68-75	obese – BMI≥30	98.975	-3.737	5.723	1.185	0.845	2.223	8.882	0.864	-1.197	7.767	0.557	1.34
2065	2	Female	TKR	68-75	obese – BMI≥30	96.639	0.551	6.8	1.165	0.843	2.715	8.499	1.155	-0.514	7.625	0.557	1.34
2065	3	Female	TKR	68-75	obese – BMI≥30	97.548	2.602	7.115	1.038	0.739	3.032	8.493	1.213	-0.193	7.698	0.557	1.34
2071	1	Male	Conservative	60-67	obese – BMI≥30	96.269	-9.609	4.011	1.198	-0.115	0.505	8.855	-0.086	-1.788	7.289	1.125	1.05
2071	2	Male	Conservative	60-67	obese – BMI≥30	83.639	-1.011	3.882	1.083	-0.023	1.095	7.539	0.307	0.012	6.435	1.125	1.05
2071	3	Male	Conservative	60-67	obese – BMI≥30	94.663	8.014	4.47	0.782	-0.26	2.217	8.39	0.558	1.669	7.102	1.125	1.05
2070	1	Female	TKR	60-67	obese – BMI≥30	99.558	-3.335	7.921	0.994	0.887	1.42	9.069	0.612	-0.396	7.917	0.548	1.39
2070	2	Female	TKR	60-67	obese – BMI≥30	92.827	2.229	7.402	0.637	0.843	1.786	8.357	0.686	0.134	7.304	0.548	1.39
2070	3	Female	TKR	60-67	obese – BMI≥30	92.85	3.686	7.796	0.624	0.862	1.87	8.34	0.674	0.337	7.298	0.548	1.39
2069	1	Male	Conservative	68-75	obese – BMI≥30	92.011	-3.201	5.051	0.881	0.597	0.717	8.451	0.145	-0.393	7.224	0.974	1.14
2069	2	Male	Conservative	68-75	obese – BMI≥30	90.386	1.948	5.432	0.798	0.609	1.145	8.237	0.41	0.424	7.027	0.974	1.14
2069	3	Male	Conservative	68-75	obese – BMI≥30	93.05	7.235	5.968	0.655	0.529	1.69	8.426	0.622	1.316	7.157	0.974	1.14
2074	1	Male	Conservative	60-67	nonobese – BMI<30	102.307	-11.297	1.819	0.664	0.779	0.933	9.449	0.007	-1.648	7.939	1.048	1.08
2074	2	Male	Conservative	60-67	nonobese – BMI<30	82.242	-3.123	1.975	0.28	0.875	1.377	7.381	0.266	-0.015	6.264	1.048	1.08
2074	3	Male	Conservative	60-67	nonobese – BMI<30	103.886	7.098	3.454	-0.071	1.158	2.966	9.076	0.549	1.113	8.029	1.048	1.08
2077	1	Female	TKR	60-67	obese – BMI≥30	99.757	-6.905	3.554	1.383	0.841	0.616	9.172	-0.38	-0.465	7.932	0.901	1.16
2077	2	Female	TKR	60-67	obese – BMI≥30	88.665	-1.098	3.145	1.126	0.481	0.997	8.032	0.012	0.579	6.816	0.901	1.16
2077	3	Female	TKR	60-67	obese – BMI≥30	98.024	5.068	3.818	0.886	0.44	1.78	8.837	0.173	1.51	7.511	0.901	1.16
2080	1	Female	TKR	68-75	obese – BMI≥30	98.27	-2.871	7.579	1.22	1.37	0.781	9.001	0.632	0.099	7.73	0.701	1.17
2080	2	Female	TKR	68-75	obese – BMI≥30	91.764	1.039	7.283	1.215	1.379	1.002	8.303	1.014	0.901	7.074	0.701	1.17
2080	3	Female	TKR	68-75	obese – BMI≥30	97.89	6.116	7.872	0.831	1.442	2.014	8.717	1.165	1.607	7.472	0.701	1.17
2081	1	Female	Conservative	60-67	obese – BMI≥30	93.971	-4.534	6.115	1.762	1.069	0.609	8.568	0.527	-0.382	7.367	0.874	1.15
2081	2	Female	Conservative	60-67	obese – BMI≥30	90.329	-0.555	5.045	1.633	0.973	1.03	8.169	0.501	0.336	7.007	0.874	1.15
2081	3	Female	Conservative	60-67	obese – BMI≥30	97.026	4.549	5.527	1.507	0.892	2.114	8.644	0.389	1.09	7.504	0.874	1.15
2085	1	Male	Conservative	68-75	obese – BMI≥30	95.579	-4.701	4.131	0.649	1.275	0.859	8.829	-0.026	0.071	7.491	0.832	1.37
2085	2	Male	Conservative	68-75	obese – BMI≥30	93.724	0.254	3.711	0.517	1.131	1.264	8.583	-0.04	1.16	7.181	0.832	1.37
2085	3	Male	Conservative	68-75	obese – BMI≥30	99.343	8.221	4.751	0.258	0.883	2.275	8.963	-0.031	2.372	7.371	0.832	1.37
2084	1	Female	Conservative	60-67	obese – BMI≥30	98.571	-7.862	3.079	1.131	1.214	0.042	9.122	-0.201	-0.764	7.761	0.993	1.12
2084	2	Female	Conservative	60-67	obese – BMI≥30	86.374	-0.442	2.312	0.909	1.394	0.607	7.868	0.057	0.774	6.519	0.993	1.12
2084	3	Female	Conservative	60-67	obese – BMI≥30	95.531	8.531	3.338	0.705	1.692	1.428	8.651	0.26	1.971	7.068	0.993	1.12
2082	1	Female	TKR	68-75	obese – BMI≥30	95.368	-4.196	4.425	1.049	0.901	0.561	8.787	0.395	0.191	7.556	0.824	1.14
2082	2	Female	TKR	68-75	obese – BMI≥30	98.694	0.316	4.429	0.922	0.589	1.178	9.036	0.987	0.845	7.772	0.824	1.14
2082	3	Female	TKR	68-75	obese – BMI≥30	94.704	6.491	3.007	0.583	0.472	1.666	8.574	0.91	2.221	7.06	0.824	1.14
1025	1	Female	Conservative	68-75	obese – BMI≥30	97.677	-9.515	4.693	1.439	0.979	0.16	9.009	0.675	-0.106	7.752	0.95	1.11
1025	2	Female	Conservative	68-75	obese – BMI≥30	87.685	-1.333	4.538	1.389	1.139	0.792	7.924	0.82	1.163	6.66	0.95	1.11
1025	3	Female	Conservative	68-75	obese – BMI≥30	105.981	9.162	6.118	1.509	1.566	1.907	9.489	0.805	2.415	8.004	0.95	1.11
2095	1	Male	TKR	68-75	nonobese – BMI<30	86.897	-6.039	3.575	2.342	-0.61	1.413	7.643	0.487	-0.734	6.632	0.922	1.11
2095	2	Male	TKR	68-75	nonobese – BMI<30	85.458	-2.515	4.499	2.45	-0.355	1.713	7.404	0.674	-0.084	6.536	0.922	1.11
2095	3	Male	TKR	68-75	nonobese – BMI<30	90.862	4.98	3.893	2.477	-0.393	2.656	7.661	0.652	1.127	6.851	0.922	1.11
2096	1	Female	TKR	60-67	nonobese – BMI<30	101.113	-11.43	3.992	1.674	0.672	0.452	9.301	-0.39	-0.534	8.105	1.119	1.18
2096	2	Female	TKR	60-67	nonobese – BMI<30	81.491	-0.47	2.398	1.168	0.591	0.868	7.327	0.209	0.836	6.159	1.119	1.18
2096	3	Female	TKR	60-67	nonobese – BMI<30	110.507	15.295	2.439	1.147	0.595	2.436	9.955	0.169	2.89	8.335	1.119	1.18
2098	1	Female	TKR	60-67	nonobese – BMI<30	103.459	-11.398	4.123	1.219	0.27	0.63	9.575	0.158	-1.523	8.172	1.133	1.13
2098	2	Female	TKR	60-67	nonobese – BMI<30	81.904	-1.709	3.163	0.845	0.287	0.798	7.41	0.585	0.278	6.25	1.133	1.13
2098	3	Female	TKR	60-67	nonobese – BMI<30	106.557	11.684	3.516	0.469	0.053	2.237	9.635	0.905	1.917	8.243	1.133	1.13
2099	1	Male	TKR	60-67	nonobese – BMI<30	116.325	-12.284	3.194	0.26	1.548	1.495	10.779	-0.323	-2.269	9.125	1.112	1.21
2099	2	Male	TKR	60-67	nonobese – BMI<30	78.283	-0.449	3.992	0.023	1.237	1.067	7.054	0.175	0.011	5.839	1.112	1.21
2099	3	Male	TKR	60-67	nonobese – BMI<30	106.838	11.113	4.974	-0.834	1.288	2.529	9.569	0.183	1.551	8.099	1.112	1.21
2100	1	Male	Conservative	60-67	nonobese – BMI<30	94.116	-6.384	4.732	1.516	-0.041	-0.123	8.608	0.78	1.169	7.339	1.1	1.09
2100	2	Male	Conservative	60-67	nonobese – BMI<30	84.629	-1.765	5.471	1.335	0.19	0.655	7.607	0.791	1.608	6.285	1.1	1.09
2100	3	Male	Conservative	60-67	nonobese – BMI<30	104.959	8.147	4.595	0.958	-0.086	2.002	9.386	0.825	2.915	7.677	1.1	1.09
2103	1	Male	Conservative	60-67	nonobese – BMI<30	130.267	-20.277	7.806	1.592	0.933	1.527	12.152	0.023	-2.726	10.41	1.6	0.96
2103	2	Male	Conservative	60-67	nonobese – BMI<30	56.032	-1.304	3.831	0.408	0.621	0.949	4.876	0.308	0.442	3.883	1.6	0.96
2103	3	Male	Conservative	60-67	nonobese – BMI<30	112.407	20.529	7.458	-0.191	0.63	3.419	9.981	0.716	2.585	8.635	1.6	0.96
2102	1	Female	TKR	60-67	nonobese – BMI<30	104.144	-7.408	1.933	1.448	1.454	0.518	9.596	-0.061	0.312	8.279	0.8	1.33
2102	2	Female	TKR	60-67	nonobese – BMI<30	91.191	-2.32	1.293	1.159	1.406	1.211	8.249	0.128	0.846	6.96	0.8	1.33
2102	3	Female	TKR	60-67	nonobese – BMI<30	101.763	8.437	2.705	1.014	1.407	2.584	9.005	0.36	1.802	7.65	0.8	1.33
2104	1	Male	TKR	60-67	nonobese – BMI<30	105.555	-4.944	5.435	1.328	1.455	0.58	9.662	-0.231	0.116	8.319	0.725	1.34
2104	2	Male	TKR	60-67	nonobese – BMI<30	90.519	0.088	4.461	1.019	1.398	0.834	8.174	0.155	0.655	6.829	0.725	1.34
2104	3	Male	TKR	60-67	nonobese – BMI<30	102.007	8.25	6.786	0.867	1.641	1.881	9.127	0.429	1.613	7.688	0.725	1.34
2105	1	Male	TKR	68-75	nonobese – BMI<30	93.217	-1.789	6.101	1.318	-0.217	0.267	8.52	-0.05	-1.526	7.136	0.6	1.02
2105	2	Male	TKR	68-75	nonobese – BMI<30	95.391	-0.453	5.921	1.303	-0.165	0.526	8.714	-0.045	-1.385	7.386	0.6	1.02
2105	3	Male	TKR	68-75	nonobese – BMI<30	97.679	1.639	6.331	1.333	-0.105	0.826	8.903	0.075	-1.105	7.664	0.6	1.02
1040	1	Female	TKR	60-67	obese – BMI≥30	89.894	-3.419	5.298	0.584	2.158	1.493	8.161	0.714	-1.446	6.683	0.49	1.54
1040	2	Female	TKR	60-67	obese – BMI≥30	99.395	-1.045	4.894	0.458	2.254	2.136	8.968	0.93	-1.237	7.612	0.49	1.54
1040	3	Female	TKR	60-67	obese – BMI≥30	96.012	5.022	5.465	-0.058	1.883	2.654	8.532	1.018	-0.511	7.43	0.49	1.54
79	1	Female	Conservative	68-75	nonobese – BMI<30	101.957	-4.425	5.097	1.383	1.125	0.032	9.406	0.062	-0.043	8.127	0.717	1.222
79	2	Female	Conservative	68-75	nonobese – BMI<30	93.066	-1.386	4.904	1.161	1.202	0.645	8.493	0.343	0.448	7.224	0.717	1.222
79	3	Female	Conservative	68-75	nonobese – BMI<30	100.55	3.574	5.274	1.077	1.384	1.396	9.121	0.523	1.387	7.808	0.717	1.222
1024	1	Male	Conservative	68-75	nonobese – BMI<30	96.516	-10.029	5.025	0.776	0.988	1.324	8.85	0.214	-1.351	7.441	1.037	1.15
1024	2	Male	Conservative	68-75	nonobese – BMI<30	85.284	-1.915	5.475	0.657	0.481	1.6	7.657	0.449	0.209	6.511	1.037	1.15
1024	3	Male	Conservative	68-75	nonobese – BMI<30	101.93	8.435	5.08	-0.249	-0.384	3.089	8.82	0.442	1.691	7.592	1.037	1.15
1002	1	Male	Conservative	68-75	nonobese – BMI<30	96.222	-7.517	2.462	0.442	0.272	0.127	8.842	-0.117	-1.232	7.358	0.993	1.13
1002	2	Male	Conservative	68-75	nonobese – BMI<30	83.143	-1.361	2.892	-0.012	0.849	0.833	7.512	0.078	-0.09	6.25	0.993	1.13
1002	3	Male	Conservative	68-75	nonobese – BMI<30	101.617	6.341	5.292	-0.943	1.211	2.405	8.979	0.336	1.246	7.668	0.993	1.13
1008	1	Female	Conservative	60-67	nonobese – BMI<30	105.131	-13.266	3.3	1.398	1.852	0.696	9.734	-0.239	-1.509	8.033	1.365	0.94
1008	2	Female	Conservative	60-67	nonobese – BMI<30	73.127	-0.549	2.58	0.853	1.211	1.293	6.518	0.214	0.697	5.3	1.365	0.94
1008	3	Female	Conservative	60-67	nonobese – BMI<30	109.096	13.643	4.244	0.461	0.467	2.96	9.747	0.642	3.498	7.803	1.365	0.94
1018	1	Female	TKR	68-75	obese – BMI≥30	99.037	-6.338	7.605	0.684	2.011	0.706	9.188	-0.042	-0.801	7.726	0.822	1.16
1018	2	Female	TKR	68-75	obese – BMI≥30	94.999	-1.359	5.923	0.442	1.62	1.329	8.686	0.561	0.069	7.327	0.822	1.16
1018	3	Female	TKR	68-75	obese – BMI≥30	104.827	4.16	6.69	0.318	1.612	2.358	9.444	0.887	1.151	8.108	0.822	1.16
1019	1	Female	TKR	60-67	nonobese – BMI<30	101.643	-6.031	3.82	1.175	0.664	0.847	9.326	-0.027	0.441	8.15	0.786	1.25
1019	2	Female	TKR	60-67	nonobese – BMI<30	89.157	-0.794	3.87	0.838	0.697	1.087	8.066	0.324	1.333	6.79	0.786	1.25
1019	3	Female	TKR	60-67	nonobese – BMI<30	105.975	6.79	4.379	0.452	0.667	2.049	9.566	0.383	2.391	8.058	0.786	1.25
1029	1	Female	Conservative	68-75	nonobese – BMI<30	100.165	-5.754	5.424	0.967	0.595	1.075	9.17	0.632	-1.148	7.824	0.723	1.42
1029	2	Female	Conservative	68-75	nonobese – BMI<30	90.217	-1.486	5.713	1.017	0.744	1.322	8.123	0.774	-0.364	6.937	0.723	1.42
1029	3	Female	Conservative	68-75	nonobese – BMI<30	97.46	5.665	5.638	0.725	0.845	2.665	8.512	0.762	0.771	7.475	0.723	1.42
1031	1	Female	Conservative	60-67	nonobese – BMI<30	103.75	-14.038	4.765	1.262	0.476	0.998	9.635	0.222	-1.189	8.289	1.189	1.09
1031	2	Female	Conservative	60-67	nonobese – BMI<30	79.471	-2.483	4.068	1.048	0.691	1.275	7.131	0.624	0.27	6.052	1.189	1.09
1031	3	Female	Conservative	60-67	nonobese – BMI<30	105.232	12.557	3.945	0.942	0.686	2.837	9.378	1.014	1.921	8.151	1.189	1.09
1035	1	Female	Conservative	68-75	obese – BMI≥30	96.48	-8.846	3.446	0.802	1.042	-0.043	8.962	0.181	-0.581	7.594	1.005	1.2
1035	2	Female	Conservative	68-75	obese – BMI≥30	85.063	0.376	2.885	0.774	1.279	0.728	7.743	0.669	1.293	6.401	1.005	1.2
1035	3	Female	Conservative	68-75	obese – BMI≥30	111.603	10.901	3.652	0.686	1.613	2.335	10.07	0.657	2.648	8.473	1.005	1.2
1036	1	Male	Conservative	68-75	nonobese – BMI<30	101.943	-13.195	5.161	1.306	0.581	1.158	9.361	0.292	-2.188	7.785	0.998	1.14
1036	2	Male	Conservative	68-75	nonobese – BMI<30	83.857	-4.409	4.516	1.007	0.868	1.167	7.54	0.069	-0.57	6.402	0.998	1.14
1036	3	Male	Conservative	68-75	nonobese – BMI<30	107.009	9.013	5.895	0.514	0.846	2.823	9.486	-0.131	1.199	8.367	0.998	1.14
1037	1	Male	Conservative	68-75	nonobese – BMI<30	101.096	-9.295	5.441	0.794	1.363	0.868	9.337	-0.23	-1.12	7.897	0.951	1.2
1037	2	Male	Conservative	68-75	nonobese – BMI<30	85.697	-1.84	4.742	0.53	1.211	1.237	7.755	0.107	0.625	6.478	0.951	1.2
1037	3	Male	Conservative	68-75	nonobese – BMI<30	104.937	7.033	6.488	0.076	1.173	2.648	9.358	0.078	2.004	7.92	0.951	1.2
1041	1	Female	TKR	60-67	nonobese – BMI<30	98.218	-5.885	7.018	1.224	0.407	1.512	8.967	0.654	-0.539	7.807	0.806	1.252
1041	2	Female	TKR	60-67	nonobese – BMI<30	91.447	-2.328	6.043	1.19	0.478	1.94	8.171	0.783	0.174	7.135	0.806	1.252
1041	3	Female	TKR	60-67	nonobese – BMI<30	101.458	6.293	6.742	1.229	0.515	2.918	8.885	0.764	1.162	7.893	0.806	1.252
1045	1	Male	Conservative	60-67	obese – BMI≥30	110.383	-15.915	2.901	0.991	1.425	1.304	10.245	0.309	-2.143	8.433	1.334	1
1045	2	Male	Conservative	60-67	obese – BMI≥30	72.467	-3.47	2.818	0.573	1.008	1.312	6.457	0.025	-0.07	5.336	1.334	1
1045	3	Male	Conservative	60-67	obese – BMI≥30	100.451	11.457	3.636	0.027	0.825	2.776	8.921	0.051	2.199	7.549	1.334	1
1053	1	Male	TKR	68-75	obese – BMI≥30	97.794	-11.072	4.274	1.692	-0.048	0.353	8.935	-0.211	-0.995	7.631	1.105	1.14
1053	2	Male	TKR	68-75	obese – BMI≥30	82.948	-2.63	3.411	1.256	0.174	0.881	7.442	0.081	0.025	6.364	1.105	1.14
1053	3	Male	TKR	68-75	obese – BMI≥30	96.341	8.421	4.279	0.64	-0.007	2.356	8.529	0.376	1.44	7.403	1.105	1.14
1021	1	Female	Conservative	68-75	nonobese – BMI<30	96.866	-7.436	4.453	1.089	1.643	0.235	8.923	0.188	0.228	7.593	0.875	1.241
1021	2	Female	Conservative	68-75	nonobese – BMI<30	93.132	-3.06	3.873	1.072	1.794	0.49	8.499	0.337	1.238	7.098	0.875	1.241
1021	3	Female	Conservative	68-75	nonobese – BMI<30	103.334	7.952	4.958	1.119	2.293	1.415	9.354	0.535	2.497	7.689	0.875	1.241
1055	1	Male	Conservative	60-67	obese – BMI≥30	112.112	-13.333	4.914	1.246	-0.331	0.89	10.386	-0.103	-2.698	8.566	1.357	1.04
1055	2	Male	Conservative	60-67	obese – BMI≥30	74.595	-2.023	3.69	0.671	0.266	1.497	6.575	-0.017	-0.104	5.569	1.357	1.04
1055	3	Male	Conservative	60-67	obese – BMI≥30	101.512	11.254	2.919	0.226	0.067	2.828	8.935	0.029	1.276	7.879	1.357	1.04
1056	1	Female	TKR	68-75	nonobese – BMI<30	102.857	-5.748	3.885	1.863	0.036	-0.728	9.395	0.094	0.971	8.258	1	1.16
1056	2	Female	TKR	68-75	nonobese – BMI<30	89.844	-0.105	3.664	1.626	0.072	0.425	8.115	0.284	1.011	6.937	1	1.16
1056	3	Female	TKR	68-75	nonobese – BMI<30	99.511	6.097	2.375	1.363	-0.13	1.597	8.922	0.266	2.428	7.349	1	1.16
1059	1	Female	TKR	60-67	nonobese – BMI<30	97.766	-8.288	1.597	1.169	1.114	0.278	9.009	-1.109	-0.559	7.716	0.91	1.15
1059	2	Female	TKR	60-67	nonobese – BMI<30	86.707	-1.09	1.76	1.002	1.203	0.754	7.867	-0.451	0.425	6.648	0.91	1.15
1059	3	Female	TKR	60-67	nonobese – BMI<30	103.861	7.458	2.071	0.677	1.423	2.455	9.246	-0.214	1.96	7.94	0.91	1.15
1061	1	Female	Conservative	60-67	obese – BMI≥30	101.603	-7.474	4.177	1.353	0.565	-0.273	9.396	0.032	0.01	8.168	0.909	1.22
1061	2	Female	Conservative	60-67	obese – BMI≥30	88.08	-0.398	4.016	0.91	0.906	0.529	8.019	0.344	0.739	6.81	0.909	1.22
1061	3	Female	Conservative	60-67	obese – BMI≥30	104.157	9.203	5.285	0.378	1.002	1.845	9.418	0.59	1.438	8.112	0.909	1.22
1062	1	Female	Conservative	60-67	nonobese – BMI<30	95.877	-8.954	1.954	0.287	1.096	0.49	8.849	-0.266	-1.256	7.38	1.044	1.15
1062	2	Female	Conservative	60-67	nonobese – BMI<30	87.105	-2.789	2.184	0.245	1.053	1.001	7.912	-0.01	0.012	6.665	1.044	1.15
1062	3	Female	Conservative	60-67	nonobese – BMI<30	108.868	9.441	2.81	-0.449	1.319	2.712	9.69	0.001	1.716	8.338	1.044	1.15
2060	1	Male	TKR	68-75	obese – BMI≥30	95.83	-8.273	2.296	0.598	-0.104	0.417	8.838	0.008	-1.759	7.235	1.102	1.1
2060	2	Male	TKR	68-75	obese – BMI≥30	86.371	-1.823	3.9	0.509	0.381	1.108	7.825	0.28	-0.337	6.62	1.102	1.1
2060	3	Male	TKR	68-75	obese – BMI≥30	107.735	8.784	4.628	-0.066	0.501	2.772	9.551	0.149	1.444	8.343	1.102	1.1
2061	1	Male	TKR	68-75	obese – BMI≥30	98.896	-8.095	5.835	1.208	-0.5	1.462	8.96	0.926	-1.635	7.68	0.754	1.34
2061	2	Male	TKR	68-75	obese – BMI≥30	90.644	-2.743	5.403	1.009	0.093	1.893	8.021	0.84	-0.584	7.044	0.754	1.34
2061	3	Male	TKR	68-75	obese – BMI≥30	96.618	3.711	5.676	0.851	0.309	2.562	8.425	0.785	0.226	7.575	0.754	1.34
2064	1	Female	TKR	68-75	obese – BMI≥30	96.179	-5.494	7.257	0.776	1.632	1.306	8.797	0.484	-0.309	7.604	0.812	1.08
2064	2	Female	TKR	68-75	obese – BMI≥30	93.775	-0.607	7.308	0.484	1.252	1.68	8.477	0.751	0.926	7.24	0.812	1.08
2064	3	Female	TKR	68-75	obese – BMI≥30	94.224	2.514	7.058	0.151	1.185	1.918	8.503	0.763	1.461	7.222	0.812	1.08
2067	1	Male	Conservative	60-67	nonobese – BMI<30	117.109	-18.869	3.052	0.87	0.332	1.613	10.856	-0.483	-2.153	9.283	1.33	1.07
2067	2	Male	Conservative	60-67	nonobese – BMI<30	70.564	-2.245	1.742	0.213	0.666	1.434	6.208	-0.186	0.404	5.194	1.33	1.07
2067	3	Male	Conservative	60-67	nonobese – BMI<30	110.091	13.997	3.023	-0.408	0.772	3.256	9.743	-0.209	2.187	8.544	1.33	1.07
2068	1	Female	TKR	60-67	obese – BMI≥30	98.593	-9.405	6.561	0.941	1.171	0.483	9.17	0.405	-1.64	7.61	0.818	1.1
2068	2	Female	TKR	60-67	obese – BMI≥30	90.995	-1.822	6.4	0.941	1.319	1.207	8.297	0.521	-0.557	7.06	0.818	1.1
2068	3	Female	TKR	60-67	obese – BMI≥30	94.547	5.321	7.882	0.69	1.392	2.068	8.492	0.732	0.531	7.381	0.818	1.1
2066	1	Male	Conservative	68-75	obese – BMI≥30	97.144	-6.545	5.58	1.504	-0.016	1.442	8.723	0.402	-1.176	7.529	1.059	1.1
2066	2	Male	Conservative	68-75	obese – BMI≥30	88.38	-0.884	6.138	1.226	0.224	1.849	7.757	0.512	-0.069	6.794	1.059	1.1
2066	3	Male	Conservative	68-75	obese – BMI≥30	100.204	6.662	5.448	0.666	-0.105	3.057	8.695	0.638	0.953	7.762	1.059	1.1
2073	1	Male	Conservative	68-75	obese – BMI≥30	99.688	-11.94	4.006	0.898	0.057	0.781	9.233	0.662	-1.592	7.743	1.038	1.08
2073	2	Male	Conservative	68-75	obese – BMI≥30	78.894	-1.134	3.491	0.59	0.27	1.302	7.083	0.376	0.437	6.033	1.038	1.08
2073	3	Male	Conservative	68-75	obese – BMI≥30	109.013	8.879	6.837	0.322	0.37	3.256	9.572	0.566	2.141	8.387	1.038	1.08
2072	1	Female	TKR	60-67	obese – BMI≥30	100.668	-5.535	6.203	0.809	1.085	0.632	9.315	0.612	-0.325	7.981	0.759	1.3
2072	2	Female	TKR	60-67	obese – BMI≥30	91.006	-0.674	5.748	0.828	1.186	0.784	8.326	0.552	0.454	7.026	0.759	1.3
2072	3	Female	TKR	60-67	obese – BMI≥30	99.372	5.084	6.161	0.568	1.482	1.757	9.012	0.706	1.317	7.653	0.759	1.3
2083	1	Male	Conservative	68-75	obese – BMI≥30	108.98	-11.724	4.302	1.796	-0.234	0.669	9.987	-0.196	-2.337	8.417	1.206	1.06
2083	2	Male	Conservative	68-75	obese – BMI≥30	76.515	-1.914	3.557	1.137	0.343	1.338	6.694	-0.085	-0.009	5.753	1.206	1.06
2083	3	Male	Conservative	68-75	obese – BMI≥30	105.396	10.94	4.373	1.083	0.543	2.643	9.261	-0.111	1.581	8.257	1.206	1.06
2078	1	Male	Conservative	60-67	obese – BMI≥30	95.636	-8.39	3.635	1.013	-0.004	0.217	8.834	0.29	-1.513	7.411	1.142	1.11
2078	2	Male	Conservative	60-67	obese – BMI≥30	80.97	-0.933	4.016	0.977	0.285	0.669	7.322	0.442	0.128	6.164	1.142	1.11
2078	3	Male	Conservative	60-67	obese – BMI≥30	102.258	10.752	5.229	0.483	0.117	2.145	9.211	0.561	1.803	7.882	1.142	1.11
2091	1	Female	TKR	60-67	obese – BMI≥30	91.171	-6.289	5.413	0.905	0.993	0.624	8.395	0.733	0.482	7.179	0.826	1.15
2091	2	Female	TKR	60-67	obese – BMI≥30	91.956	-4.834	5.094	0.824	0.873	0.832	8.437	0.87	0.842	7.168	0.826	1.15
2091	3	Female	TKR	60-67	obese – BMI≥30	96.316	4.952	6.241	0.357	0.668	2.12	8.624	1.014	2.216	7.205	0.826	1.15
2092	1	Male	TKR	68-75	nonobese – BMI<30	100.833	-3.121	6.179	1.064	0.534	-1.292	9.269	0.705	0.892	7.983	0.974	1.04
2092	2	Male	TKR	68-75	nonobese – BMI<30	84.422	1.944	5.889	0.871	0.648	-0.589	7.717	0.784	1.085	6.379	0.974	1.04
2092	3	Male	TKR	68-75	nonobese – BMI<30	95.485	6.902	6.132	0.731	0.803	-0.023	8.827	0.968	2.016	7.222	0.974	1.04
2094	1	Female	TKR	60-67	obese – BMI≥30	102.678	-4.102	5.039	0.573	1.305	0.615	9.554	0.71	0.505	8.136	0.702	1.36
2094	2	Female	TKR	60-67	obese – BMI≥30	91.476	0.198	4.397	0.377	1.042	1.157	8.385	0.711	1.078	7.012	0.702	1.36
2094	3	Female	TKR	60-67	obese – BMI≥30	95.209	3.603	4.765	0.151	1.041	1.687	8.673	0.708	1.566	7.257	0.702	1.36
2097	1	Female	TKR	68-75	nonobese – BMI<30	108.421	-6.132	6.585	1.301	1.338	-0.118	10.086	0.291	0.213	8.77	0.582	1.37
2097	2	Female	TKR	68-75	nonobese – BMI<30	91.974	-0.683	4.759	1.107	1.225	0.153	8.46	0.413	0.685	7.159	0.582	1.37
2097	3	Female	TKR	68-75	nonobese – BMI<30	100.387	2.056	4.921	0.911	1.45	1.553	9.118	0.457	1.841	7.655	0.582	1.37
1044	1	Female	TKR	68-75	obese – BMI≥30	99.135	-2.482	5.703	1.022	0.957	0.603	9.15	0.731	-0.623	7.814	0.568	1.44
1044	2	Female	TKR	68-75	obese – BMI≥30	95.108	1.853	5.8	0.919	0.991	1.347	8.662	0.947	0.109	7.468	0.568	1.44
1044	3	Female	TKR	68-75	obese – BMI≥30	95.175	2.914	5.877	0.866	0.976	1.556	8.636	0.924	0.269	7.468	0.568	1.44

## Sheet: Multivariate Test
Final										p<0.018
Multivariate Testsa
Effect			Value	F	Hypothesis df	Error df	Sig.	Partial Eta Squared
Between Subjects	Intercept	Pillai's Trace	0.843959	31.370b	10	58	8.54834e-20	0.843959
		Wilks' Lambda	0.156041	31.370b	10	58	8.54834e-20	0.843959
		Hotelling's Trace	5.40859	31.370b	10	58	8.54834e-20	0.843959
		Roy's Largest Root	5.40859	31.370b	10	58	8.54834e-20	0.843959
	velMEANM	Pillai's Trace	0.492927	5.638b	10	58	7.78872e-06	0.492927
		Wilks' Lambda	0.507073	5.638b	10	58	7.78872e-06	0.492927
		Hotelling's Trace	0.972101	5.638b	10	58	7.78872e-06	0.492927
		Roy's Largest Root	0.972101	5.638b	10	58	7.78872e-06	0.492927
	tRSTRIDE_M	Pillai's Trace	0.24959	1.929b	10	58	0.0592144	0.24959
		Wilks' Lambda	0.75041	1.929b	10	58	0.0592144	0.24959
		Hotelling's Trace	0.332605	1.929b	10	58	0.0592144	0.24959
		Roy's Largest Root	0.332605	1.929b	10	58	0.0592144	0.24959
	Gender	Pillai's Trace	0.540482	6.822b	10	58	6.31365e-07	0.540482
		Wilks' Lambda	0.459518	6.822b	10	58	6.31365e-07	0.540482
		Hotelling's Trace	1.17619	6.822b	10	58	6.31365e-07	0.540482
		Roy's Largest Root	1.17619	6.822b	10	58	6.31365e-07	0.540482
	GroupName	Pillai's Trace	0.190045	1.361b	10	58	0.221458	0.190045
		Wilks' Lambda	0.809955	1.361b	10	58	0.221458	0.190045
		Hotelling's Trace	0.234637	1.361b	10	58	0.221458	0.190045
		Roy's Largest Root	0.234637	1.361b	10	58	0.221458	0.190045
	AgeGroup	Pillai's Trace	0.227866	1.712b	10	58	0.0998039	0.227866
		Wilks' Lambda	0.772134	1.712b	10	58	0.0998039	0.227866
		Hotelling's Trace	0.295111	1.712b	10	58	0.0998039	0.227866
		Roy's Largest Root	0.295111	1.712b	10	58	0.0998039	0.227866
	BMI_Value	Pillai's Trace	0.285058	2.313b	10	58	0.022942	0.285058
		Wilks' Lambda	0.714942	2.313b	10	58	0.022942	0.285058
		Hotelling's Trace	0.398715	2.313b	10	58	0.022942	0.285058
		Roy's Largest Root	0.398715	2.313b	10	58	0.022942	0.285058
	Gender * GroupName	Pillai's Trace	0.208731	1.530b	10	58	0.152123	0.208731
		Wilks' Lambda	0.791269	1.530b	10	58	0.152123	0.208731
		Hotelling's Trace	0.263793	1.530b	10	58	0.152123	0.208731
		Roy's Largest Root	0.263793	1.530b	10	58	0.152123	0.208731
	Gender * AgeGroup	Pillai's Trace	0.166178	1.156b	10	58	0.338765	0.166178
		Wilks' Lambda	0.833822	1.156b	10	58	0.338765	0.166178
		Hotelling's Trace	0.199296	1.156b	10	58	0.338765	0.166178
		Roy's Largest Root	0.199296	1.156b	10	58	0.338765	0.166178
	Gender * BMI_Value	Pillai's Trace	0.14773	1.005b	10	58	0.450021	0.14773
		Wilks' Lambda	0.85227	1.005b	10	58	0.450021	0.14773
		Hotelling's Trace	0.173337	1.005b	10	58	0.450021	0.14773
		Roy's Largest Root	0.173337	1.005b	10	58	0.450021	0.14773
	GroupName * AgeGroup	Pillai's Trace	0.213711	1.576b	10	58	0.1368	0.213711
		Wilks' Lambda	0.786289	1.576b	10	58	0.1368	0.213711
		Hotelling's Trace	0.271798	1.576b	10	58	0.1368	0.213711
		Roy's Largest Root	0.271798	1.576b	10	58	0.1368	0.213711
	GroupName * BMI_Value	Pillai's Trace	0.271203	2.158b	10	58	0.0336937	0.271203
		Wilks' Lambda	0.728797	2.158b	10	58	0.0336937	0.271203
		Hotelling's Trace	0.372125	2.158b	10	58	0.0336937	0.271203
		Roy's Largest Root	0.372125	2.158b	10	58	0.0336937	0.271203
	AgeGroup * BMI_Value	Pillai's Trace	0.282982	2.289b	10	58	0.0243295	0.282982
		Wilks' Lambda	0.717018	2.289b	10	58	0.0243295	0.282982
		Hotelling's Trace	0.394666	2.289b	10	58	0.0243295	0.282982
		Roy's Largest Root	0.394666	2.289b	10	58	0.0243295	0.282982
	Gender * GroupName * AgeGroup	Pillai's Trace	0.232678	1.759b	10	58	0.089254	0.232678
		Wilks' Lambda	0.767322	1.759b	10	58	0.089254	0.232678
		Hotelling's Trace	0.303235	1.759b	10	58	0.089254	0.232678
		Roy's Largest Root	0.303235	1.759b	10	58	0.089254	0.232678
	Gender * GroupName * BMI_Value	Pillai's Trace	0.13154	.878b	10	58	0.558063	0.13154
		Wilks' Lambda	0.86846	.878b	10	58	0.558063	0.13154
		Hotelling's Trace	0.151464	.878b	10	58	0.558063	0.13154
		Roy's Largest Root	0.151464	.878b	10	58	0.558063	0.13154
	Gender * AgeGroup * BMI_Value	Pillai's Trace	0.204232	1.489b	10	58	0.167072	0.204232
		Wilks' Lambda	0.795768	1.489b	10	58	0.167072	0.204232
		Hotelling's Trace	0.256648	1.489b	10	58	0.167072	0.204232
		Roy's Largest Root	0.256648	1.489b	10	58	0.167072	0.204232
	GroupName * AgeGroup * BMI_Value	Pillai's Trace	0.255574	1.991b	10	58	0.0508785	0.255574
		Wilks' Lambda	0.744426	1.991b	10	58	0.0508785	0.255574
		Hotelling's Trace	0.343317	1.991b	10	58	0.0508785	0.255574
		Roy's Largest Root	0.343317	1.991b	10	58	0.0508785	0.255574
	Gender * GroupName * AgeGroup * BMI_Value	Pillai's Trace	0.223696	1.671b	10	58	0.109746	0.223696
		Wilks' Lambda	0.776304	1.671b	10	58	0.109746	0.223696
		Hotelling's Trace	0.288154	1.671b	10	58	0.109746	0.223696
		Roy's Largest Root	0.288154	1.671b	10	58	0.109746	0.223696
Within Subjects	time	Pillai's Trace	0.566904	3.142b	20	48	0.000599403	0.566904
		Wilks' Lambda	0.433096	3.142b	20	48	0.000599403	0.566904
		Hotelling's Trace	1.30896	3.142b	20	48	0.000599403	0.566904
		Roy's Largest Root	1.30896	3.142b	20	48	0.000599403	0.566904
	time * velMEANM	Pillai's Trace	0.860842	14.847b	20	48	2.95467e-14	0.860842
		Wilks' Lambda	0.139158	14.847b	20	48	2.95467e-14	0.860842
		Hotelling's Trace	6.18609	14.847b	20	48	2.95467e-14	0.860842
		Roy's Largest Root	6.18609	14.847b	20	48	2.95467e-14	0.860842
	time * tRSTRIDE_M	Pillai's Trace	0.444082	1.917b	20	48	0.0334184	0.444082
		Wilks' Lambda	0.555918	1.917b	20	48	0.0334184	0.444082
		Hotelling's Trace	0.798826	1.917b	20	48	0.0334184	0.444082
		Roy's Largest Root	0.798826	1.917b	20	48	0.0334184	0.444082
	time * Gender	Pillai's Trace	0.599516	3.593b	20	48	0.000145332	0.599516
		Wilks' Lambda	0.400484	3.593b	20	48	0.000145332	0.599516
		Hotelling's Trace	1.49698	3.593b	20	48	0.000145332	0.599516
		Roy's Largest Root	1.49698	3.593b	20	48	0.000145332	0.599516
	time * GroupName	Pillai's Trace	0.436415	1.858b	20	48	0.040474	0.436415
		Wilks' Lambda	0.563585	1.858b	20	48	0.040474	0.436415
		Hotelling's Trace	0.774356	1.858b	20	48	0.040474	0.436415
		Roy's Largest Root	0.774356	1.858b	20	48	0.040474	0.436415
	time * AgeGroup	Pillai's Trace	0.357706	1.337b	20	48	0.203015	0.357706
		Wilks' Lambda	0.642294	1.337b	20	48	0.203015	0.357706
		Hotelling's Trace	0.55692	1.337b	20	48	0.203015	0.357706
		Roy's Largest Root	0.55692	1.337b	20	48	0.203015	0.357706
	time * BMI_Value	Pillai's Trace	0.55995	3.054b	20	48	0.000793755	0.55995
		Wilks' Lambda	0.44005	3.054b	20	48	0.000793755	0.55995
		Hotelling's Trace	1.27247	3.054b	20	48	0.000793755	0.55995
		Roy's Largest Root	1.27247	3.054b	20	48	0.000793755	0.55995
	time * Gender * GroupName	Pillai's Trace	0.334357	1.206b	20	48	0.290938	0.334357
		Wilks' Lambda	0.665643	1.206b	20	48	0.290938	0.334357
		Hotelling's Trace	0.502306	1.206b	20	48	0.290938	0.334357
		Roy's Largest Root	0.502306	1.206b	20	48	0.290938	0.334357
	time * Gender * AgeGroup	Pillai's Trace	0.302311	1.040b	20	48	0.438266	0.302311
		Wilks' Lambda	0.697689	1.040b	20	48	0.438266	0.302311
		Hotelling's Trace	0.433303	1.040b	20	48	0.438266	0.302311
		Roy's Largest Root	0.433303	1.040b	20	48	0.438266	0.302311
	time * Gender * BMI_Value	Pillai's Trace	0.339239	1.232b	20	48	0.271023	0.339239
		Wilks' Lambda	0.660761	1.232b	20	48	0.271023	0.339239
		Hotelling's Trace	0.513406	1.232b	20	48	0.271023	0.339239
		Roy's Largest Root	0.513406	1.232b	20	48	0.271023	0.339239
	time * GroupName * AgeGroup	Pillai's Trace	0.257115	.831b	20	48	0.66667	0.257115
		Wilks' Lambda	0.742885	.831b	20	48	0.66667	0.257115
		Hotelling's Trace	0.346103	.831b	20	48	0.66667	0.257115
		Roy's Largest Root	0.346103	.831b	20	48	0.66667	0.257115
	time * GroupName * BMI_Value	Pillai's Trace	0.23321	.730b	20	48	0.776085	0.23321
		Wilks' Lambda	0.76679	.730b	20	48	0.776085	0.23321
		Hotelling's Trace	0.304137	.730b	20	48	0.776085	0.23321
		Roy's Largest Root	0.304137	.730b	20	48	0.776085	0.23321
	time * AgeGroup * BMI_Value	Pillai's Trace	0.329455	1.179b	20	48	0.311693	0.329455
		Wilks' Lambda	0.670545	1.179b	20	48	0.311693	0.329455
		Hotelling's Trace	0.491325	1.179b	20	48	0.311693	0.329455
		Roy's Largest Root	0.491325	1.179b	20	48	0.311693	0.329455
	time * Gender * GroupName * AgeGroup	Pillai's Trace	0.27277	.900b	20	48	0.588307	0.27277
		Wilks' Lambda	0.72723	.900b	20	48	0.588307	0.27277
		Hotelling's Trace	0.37508	.900b	20	48	0.588307	0.27277
		Roy's Largest Root	0.37508	.900b	20	48	0.588307	0.27277
	time * Gender * GroupName * BMI_Value	Pillai's Trace	0.403965	1.627b	20	48	0.0849641	0.403965
		Wilks' Lambda	0.596035	1.627b	20	48	0.0849641	0.403965
		Hotelling's Trace	0.677753	1.627b	20	48	0.0849641	0.403965
		Roy's Largest Root	0.677753	1.627b	20	48	0.0849641	0.403965
	time * Gender * AgeGroup * BMI_Value	Pillai's Trace	0.331558	1.190b	20	48	0.302698	0.331558
		Wilks' Lambda	0.668442	1.190b	20	48	0.302698	0.331558
		Hotelling's Trace	0.496017	1.190b	20	48	0.302698	0.331558
		Roy's Largest Root	0.496017	1.190b	20	48	0.302698	0.331558
	time * GroupName * AgeGroup * BMI_Value	Pillai's Trace	0.417313	1.719b	20	48	0.06347	0.417313
		Wilks' Lambda	0.582687	1.719b	20	48	0.06347	0.417313
		Hotelling's Trace	0.716186	1.719b	20	48	0.06347	0.417313
		Roy's Largest Root	0.716186	1.719b	20	48	0.06347	0.417313
	time * Gender * GroupName * AgeGroup * BMI_Value	Pillai's Trace	0.377619	1.456b	20	48	0.143235	0.377619
		Wilks' Lambda	0.622381	1.456b	20	48	0.143235	0.377619
		Hotelling's Trace	0.606733	1.456b	20	48	0.143235	0.377619
		Roy's Largest Root	0.606733	1.456b	20	48	0.143235	0.377619
a. Design: Intercept + velMEANM + tRSTRIDE_M + Gender + GroupName + AgeGroup + BMI_Value + Gender * GroupName + Gender * AgeGroup + Gender * BMI_Value + GroupName * AgeGroup + GroupName * BMI_Value + AgeGroup * BMI_Value + Gender * GroupName * AgeGroup + Gender * GroupName * BMI_Value + Gender * AgeGroup * BMI_Value + GroupName * AgeGroup * BMI_Value + Gender * GroupName * AgeGroup * BMI_Value Wi…
b. Exact statistic
c. Computed using alpha = .05

## Sheet: Univariate Between
Tests of Between-Subjects Effects									p<0.0056
Transformed Variable:	Average
Source		Type III Sum of Squares	df	Mean Square	F	Sig.	Partial Eta Squared
Intercept	GRVE	2832.19	1	2832.19	275.998	1.88025e-25	0.804663
	GRAP	1.00856	1	1.00856	0.261111	0.611038	0.00388205
	GRML	126.713	1	126.713	28.9811	1.00942e-06	0.301946
	AML	0.0760628	1	0.0760628	0.184292	0.669087	0.00274309
	KML	2.57064	1	2.57064	4.1553	0.045454	0.0583976
	KAP	0.257655	1	0.257655	0.360702	0.550143	0.00535478
	KCP	24.4619	1	24.4619	178.05	1.54082e-20	0.726587
	HPML	0.787068	1	0.787068	2.41185	0.125132	0.0347469
	HPAP	0.593327	1	0.593327	0.46243	0.498833	0.00685464
	HPCP	17.4156	1	17.4156	187.836	4.12178e-21	0.737086
velMEANM	GRVE	12.5944	1	12.5944	1.22733	0.271888	0.0179888
	GRAP	9.25688	1	9.25688	2.39655	0.126314	0.0345342
	GRML	150.064	1	150.064	34.322	1.5604e-07	0.338742
	AML	0.0943877	1	0.0943877	0.228692	0.634052	0.0034017
	KML	3.27381	1	3.27381	5.29193	0.024545	0.0732022
	KAP	0.0025744	1	0.0025744	0.00360401	0.952308	5.37883e-05
	KCP	0.0224027	1	0.0224027	0.163062	0.687639	0.00242785
	HPML	1.68338	1	1.68338	5.15845	0.0263517	0.0714879
	HPAP	2.2935	1	2.2935	1.78752	0.185751	0.0259861
	HPCP	0.000709083	1	0.000709083	0.00764782	0.930573	0.000114134
tRSTRIDE_M	GRVE	58.5105	1	58.5105	5.70187	0.0197735	0.0784281
	GRAP	0.0238746	1	0.0238746	0.00618101	0.93757	9.22454e-05
	GRML	28.5249	1	28.5249	6.5241	0.012922	0.0887341
	AML	0.0560594	1	0.0560594	0.135826	0.713628	0.00202315
	KML	0.369995	1	0.369995	0.598076	0.442033	0.00884753
	KAP	0.185121	1	0.185121	0.259159	0.612371	0.00385314
	KCP	0.358263	1	0.358263	2.60768	0.111047	0.0374626
	HPML	0.0541396	1	0.0541396	0.165902	0.685078	0.00247004
	HPAP	0.395783	1	0.395783	0.308467	0.580472	0.00458289
	HPCP	0.368249	1	0.368249	3.97176	0.0503446	0.0559625
Gender	GRVE	40.0359	1	40.0359	3.90151	0.0523647	0.0550272
	GRAP	1.79899	1	1.79899	0.465747	0.497303	0.00690346
	GRML	31.4066	1	31.4066	7.18317	0.00925317	0.0968302
	AML	0.73591	1	0.73591	1.78303	0.186296	0.0259226
	KML	4.496	1	4.496	7.26753	0.00886963	0.0978561
	KAP	0.199248	1	0.199248	0.278936	0.599144	0.00414597
	KCP	0.589355	1	0.589355	4.28972	0.0421983	0.060173
	HPML	0.0142914	1	0.0142914	0.0437937	0.834873	0.00065321
	HPAP	1.04118	1	1.04118	0.81148	0.37091	0.0119667
	HPCP	0.834619	1	0.834619	9.0018	0.003785	0.118442
GroupName	GRVE	0.327313	1	0.327313	0.0318968	0.858793	0.000475844
	GRAP	13.7814	1	13.7814	3.56793	0.0632348	0.0505603
	GRML	0.0214314	1	0.0214314	0.00490169	0.944393	7.31542e-05
	AML	1.68164	1	1.68164	4.07444	0.0475423	0.0573263
	KML	3.55333	1	3.55333	5.74375	0.0193447	0.0789587
	KAP	0.646052	1	0.646052	0.904436	0.345013	0.0133193
	KCP	0.00228528	1	0.00228528	0.0166338	0.897766	0.000248204
	HPML	0.0491454	1	0.0491454	0.150598	0.699195	0.00224269
	HPAP	6.06263	1	6.06263	4.72512	0.033263	0.0658782
	HPCP	0.00657039	1	0.00657039	0.0708651	0.790899	0.00105657
AgeGroup	GRVE	3.48155	1	3.48155	0.339279	0.562201	0.00503835
	GRAP	0.991887	1	0.991887	0.256794	0.613995	0.00381811
	GRML	0.027649	1	0.027649	0.00632375	0.936854	9.43754e-05
	AML	1.2442	1	1.2442	3.01458	0.0871153	0.0430565
	KML	2.9197	1	2.9197	4.71954	0.0333638	0.0658054
	KAP	0.23326	1	0.23326	0.326551	0.569609	0.00485025
	KCP	0.120468	1	0.120468	0.876849	0.352429	0.0129182
	HPML	0.657138	1	0.657138	2.0137	0.160521	0.0291782
	HPAP	1.9436	1	1.9436	1.51481	0.22271	0.0221093
	HPCP	0.00771939	1	0.00771939	0.0832576	0.773821	0.00124111
BMI_Value	GRVE	97.5853	1	97.5853	9.50973	0.00296771	0.124294
	GRAP	3.62102	1	3.62102	0.937462	0.336414	0.0137989
	GRML	16.4508	1	16.4508	3.76255	0.0566238	0.0531715
	AML	0.0717604	1	0.0717604	0.173868	0.67803	0.00258833
	KML	0.0706008	1	0.0706008	0.114122	0.736555	0.00170042
	KAP	1.38273	1	1.38273	1.93574	0.168734	0.0280804
	KCP	0.757228	1	0.757228	5.51161	0.0218523	0.07601
	HPML	0.92083	1	0.92083	2.82174	0.0976532	0.0404135
	HPAP	0.0104955	1	0.0104955	0.00818004	0.928205	0.000122075
	HPCP	0.695548	1	0.695548	7.50185	0.00788943	0.100693
Gender * GroupName	GRVE	9.32979	1	9.32979	0.909192	0.343757	0.0133883
	GRAP	10.8074	1	10.8074	2.79797	0.0990473	0.0400867
	GRML	1.95127	1	1.95127	0.446286	0.506399	0.00661692
	AML	0.940803	1	0.940803	2.27947	0.135799	0.0329025
	KML	0.7522	1	0.7522	1.21589	0.274114	0.0178241
	KAP	1.36645	1	1.36645	1.91295	0.171228	0.0277589
	KCP	0.0927257	1	0.0927257	0.674919	0.414256	0.00997296
	HPML	0.21682	1	0.21682	0.66441	0.417895	0.0098192
	HPAP	0.716478	1	0.716478	0.558412	0.457515	0.00826562
	HPCP	0.27852	1	0.27852	3.00398	0.0876603	0.0429116
Gender * AgeGroup	GRVE	32.1221	1	32.1221	3.13031	0.0813998	0.0446357
	GRAP	0.111515	1	0.111515	0.0288706	0.86559	0.00043072
	GRML	0.287705	1	0.287705	0.0658026	0.798335	0.000981164
	AML	0.301977	1	0.301977	0.731658	0.395395	0.0108023
	KML	1.62298	1	1.62298	2.62345	0.109993	0.0376806
	KAP	0.625738	1	0.625738	0.875998	0.352662	0.0129059
	KCP	0.503494	1	0.503494	3.66477	0.0598461	0.0518614
	HPML	0.0292376	1	0.0292376	0.0895941	0.76562	0.00133544
	HPAP	3.97486	1	3.97486	3.09795	0.0829553	0.0441946
	HPCP	0.0314687	1	0.0314687	0.339407	0.562128	0.00504024
Gender * BMI_Value	GRVE	18.1004	1	18.1004	1.76389	0.188647	0.0256514
	GRAP	5.63718	1	5.63718	1.45943	0.231267	0.0213182
	GRML	3.31632	1	3.31632	0.758494	0.38691	0.0111941
	AML	0.681183	1	0.681183	1.65044	0.203324	0.0240411
	KML	1.77268	1	1.77268	2.86543	0.095147	0.0410136
	KAP	0.239755	1	0.239755	0.335644	0.564298	0.00498463
	KCP	0.193173	1	0.193173	1.40604	0.239903	0.0205543
	HPML	0.11919	1	0.11919	0.365237	0.547653	0.00542175
	HPAP	1.51775	1	1.51775	1.18291	0.280662	0.0173491
	HPCP	0.113501	1	0.113501	1.22416	0.272502	0.0179432
GroupName * AgeGroup	GRVE	17.1793	1	17.1793	1.67413	0.200149	0.0243779
	GRAP	0.0826969	1	0.0826969	0.0214098	0.884108	0.000319446
	GRML	0.250514	1	0.250514	0.0572965	0.811552	0.000854441
	AML	1.17281	1	1.17281	2.8416	0.096505	0.0406863
	KML	2.47934	1	2.47934	4.00771	0.0493437	0.0564405
	KAP	0.376751	1	0.376751	0.527431	0.470219	0.00781061
	KCP	0.185434	1	0.185434	1.34971	0.249451	0.0197471
	HPML	0.607155	1	0.607155	1.86053	0.177128	0.0270188
	HPAP	1.15677	1	1.15677	0.90157	0.345774	0.0132776
	HPCP	0.00101514	1	0.00101514	0.0109488	0.916977	0.000163388
GroupName * BMI_Value	GRVE	1.08772	1	1.08772	0.105999	0.745761	0.00157957
	GRAP	8.90684	1	8.90684	2.30593	0.133586	0.0332718
	GRML	2.41268	1	2.41268	0.551818	0.460172	0.00816881
	AML	1.60111	1	1.60111	3.87932	0.0530207	0.0547314
	KML	0.339152	1	0.339152	0.54822	0.461633	0.00811599
	KAP	0.977284	1	0.977284	1.36814	0.246275	0.0200114
	KCP	0.00374486	1	0.00374486	0.0272576	0.869363	0.000406664
	HPML	0.372348	1	0.372348	1.141	0.289274	0.0167447
	HPAP	1.93123	1	1.93123	1.50517	0.224171	0.0219717
	HPCP	0.0873098	1	0.0873098	0.941681	0.335336	0.0138601
AgeGroup * BMI_Value	GRVE	77.3958	1	77.3958	7.54225	0.00773225	0.101181
	GRAP	0.117745	1	0.117745	0.0304836	0.861924	0.000454773
	GRML	0.59327	1	0.59327	0.13569	0.713765	0.00202113
	AML	2.49391	1	2.49391	6.04248	0.0165578	0.0827256
	KML	3.86122	1	3.86122	6.24145	0.0149396	0.0852174
	KAP	2.6279	1	2.6279	3.67892	0.0593679	0.0520511
	KCP	0.772528	1	0.772528	5.62298	0.0206088	0.077427
	HPML	0.0785668	1	0.0785668	0.240755	0.625264	0.0035805
	HPAP	1.05594	1	1.05594	0.82298	0.367562	0.0121342
	HPCP	0.711854	1	0.711854	7.67771	0.00722881	0.102811
Gender * GroupName * AgeGroup	GRVE	49.7243	1	49.7243	4.84565	0.0311648	0.0674453
	GRAP	5.9049	1	5.9049	1.52875	0.220618	0.0223081
	GRML	2.99488	1	2.99488	0.684976	0.410817	0.0101201
	AML	0.0794471	1	0.0794471	0.192492	0.662262	0.00286479
	KML	0.266237	1	0.266237	0.430357	0.51406	0.00638225
	KAP	1.11869	1	1.11869	1.5661	0.215127	0.0228407
	KCP	0.304418	1	0.304418	2.21576	0.1413	0.0320123
	HPML	0.271799	1	0.271799	0.832884	0.364712	0.0122785
	HPAP	1.64588	1	1.64588	1.28277	0.261421	0.0187862
	HPCP	0.222565	1	0.222565	2.40048	0.126009	0.0345888
Gender * GroupName * BMI_Value	GRVE	0.360253	1	0.360253	0.0351068	0.851938	0.000523708
	GRAP	0.0483564	1	0.0483564	0.0125192	0.911246	0.000186819
	GRML	2.81518	1	2.81518	0.643876	0.425148	0.00951861
	AML	0.30826	1	0.30826	0.746881	0.390549	0.0110246
	KML	1.15446	1	1.15446	1.86612	0.176488	0.0270978
	KAP	0.00161721	1	0.00161721	0.00226401	0.962191	3.379e-05
	KCP	0.00113679	1	0.00113679	0.00827429	0.927793	0.000123482
	HPML	0.00874979	1	0.00874979	0.0268123	0.870425	0.000400024
	HPAP	4.42365	1	4.42365	3.44772	0.0677356	0.0489402
	HPCP	0.000185409	1	0.000185409	0.00199973	0.964465	2.98458e-05
Gender * AgeGroup * BMI_Value	GRVE	23.465	1	23.465	2.28668	0.135192	0.0330031
	GRAP	0.518391	1	0.518391	0.134208	0.715262	0.00199911
	GRML	0.544424	1	0.544424	0.124518	0.725292	0.00185503
	AML	0.061495	1	0.061495	0.148996	0.70072	0.00221889
	KML	0.323572	1	0.323572	0.523037	0.472067	0.00774605
	KAP	2.29648e-05	1	2.29648e-05	3.21494e-05	0.995493	4.79841e-07
	KCP	0.175531	1	0.175531	1.27763	0.26237	0.0187123
	HPML	0.0314175	1	0.0314175	0.096274	0.757311	0.00143486
	HPAP	0.0068682	1	0.0068682	0.00535297	0.941894	7.98887e-05
	HPCP	0.520308	1	0.520308	5.61179	0.0207302	0.0772849
GroupName * AgeGroup * BMI_Value	GRVE	37.9654	1	37.9654	3.69974	0.0586713	0.0523304
	GRAP	0.469504	1	0.469504	0.121552	0.728451	0.00181092
	GRML	5.15555	1	5.15555	1.17916	0.28142	0.017295
	AML	1.15921	1	1.15921	2.80866	0.0984179	0.0402336
	KML	3.88052	1	3.88052	6.27264	0.0147015	0.0856068
	KAP	1.23727	1	1.23727	1.73211	0.192626	0.0252009
	KCP	0.344646	1	0.344646	2.50856	0.117938	0.03609
	HPML	4.18071e-07	1	4.18071e-07	1.28111e-06	0.9991	1.91211e-08
	HPAP	3.09645	1	3.09645	2.41332	0.125018	0.0347674
	HPCP	0.466128	1	0.466128	5.02744	0.0282634	0.0697989
Gender * GroupName * AgeGroup * BMI_Value	GRVE	0.633316	1	0.633316	0.0617169	0.804563	0.000920299
	GRAP	6.082	1	6.082	1.5746	0.2139	0.0229618
	GRML	7.85684	1	7.85684	1.79698	0.184606	0.0261201
	AML	3.11563	1	3.11563	7.54886	0.00770686	0.101261
	KML	1.52026	1	1.52026	2.45741	0.121683	0.0353801
	KAP	0.267617	1	0.267617	0.374649	0.542553	0.00556068
	KCP	0.0835631	1	0.0835631	0.608228	0.438202	0.00899636
	HPML	0.0629153	1	0.0629153	0.192794	0.662014	0.00286927
	HPAP	9.75582	1	9.75582	7.60354	0.00750007	0.101919
	HPCP	0.0126341	1	0.0126341	0.136265	0.713186	0.00202968
Error	GRVE	687.529	67	10.2616
	GRAP	258.793	67	3.86258
	GRML	292.94	67	4.37224
	AML	27.6529	67	0.412729
	KML	41.449	67	0.618642
	KAP	47.8591	67	0.714314
	KCP	9.20498	67	0.137388
	HPML	21.8644	67	0.326334
	HPAP	85.9652	67	1.28306
	HPCP	6.21203	67	0.0927169

## Sheet: Univariate Within
Final		No outliers and no KAP							p<0.005
Univariate Tests
Source			Type III Sum of Squares	df	Mean Square	F	Sig.	Partial Eta Squared
time	GRVE	Sphericity Assumed	184.358	2	92.1788	6.01562	0.00314887	0.0823881
		Greenhouse-Geisser	184.358	1.81008	101.85	6.01562	0.00432007	0.0823881
		Huynh-Feldt	184.358	2	92.1788	6.01562	0.00314887	0.0823881
		Lower-bound	184.358	1	184.358	6.01562	0.01679	0.0823881
	GRAP	Sphericity Assumed	84.5628	2	42.2814	18.0631	1.13331e-07	0.212349
		Greenhouse-Geisser	84.5628	1.49066	56.7286	18.0631	2.90563e-06	0.212349
		Huynh-Feldt	84.5628	1.90363	44.4218	18.0631	2.09059e-07	0.212349
		Lower-bound	84.5628	1	84.5628	18.0631	6.76159e-05	0.212349
	GRML	Sphericity Assumed	0.899261	2	0.449631	1.01411	0.36549	0.0149103
		Greenhouse-Geisser	0.899261	1.74225	0.516148	1.01411	0.356985	0.0149103
		Huynh-Feldt	0.899261	2	0.449631	1.01411	0.36549	0.0149103
		Lower-bound	0.899261	1	0.899261	1.01411	0.317543	0.0149103
	AML	Sphericity Assumed	0.0196018	2	0.00980092	0.420804	0.657383	0.00624146
		Greenhouse-Geisser	0.0196018	1.50523	0.0130225	0.420804	0.60015	0.00624146
		Huynh-Feldt	0.0196018	1.92297	0.0101935	0.420804	0.649473	0.00624146
		Lower-bound	0.0196018	1	0.0196018	0.420804	0.518753	0.00624146
	KML	Sphericity Assumed	0.0688707	2	0.0344353	0.707185	0.494861	0.0104448
		Greenhouse-Geisser	0.0688707	1.28687	0.053518	0.707185	0.436658	0.0104448
		Huynh-Feldt	0.0688707	1.63413	0.0421451	0.707185	0.468182	0.0104448
		Lower-bound	0.0688707	1	0.0688707	0.707185	0.403371	0.0104448
	KAP	Sphericity Assumed	0.0377985	2	0.0188993	0.355789	0.70128	0.00528224
		Greenhouse-Geisser	0.0377985	1.5528	0.0243422	0.355789	0.647177	0.00528224
		Huynh-Feldt	0.0377985	1.98615	0.0190311	0.355789	0.699805	0.00528224
		Lower-bound	0.0377985	1	0.0377985	0.355789	0.552864	0.00528224
	KCP	Sphericity Assumed	1.75185	2	0.875925	6.24551	0.00255085	0.0852681
		Greenhouse-Geisser	1.75185	1.75823	0.996369	6.24551	0.00390046	0.0852681
		Huynh-Feldt	1.75185	2	0.875925	6.24551	0.00255085	0.0852681
		Lower-bound	1.75185	1	1.75185	6.24551	0.0149084	0.0852681
	HPML	Sphericity Assumed	0.00554392	2	0.00277196	0.151179	0.85984	0.00225133
		Greenhouse-Geisser	0.00554392	1.39779	0.00396622	0.151179	0.781413	0.00225133
		Huynh-Feldt	0.00554392	1.78061	0.0031135	0.151179	0.835918	0.00225133
		Lower-bound	0.00554392	1	0.00554392	0.151179	0.698644	0.00225133
	HPAP	Sphericity Assumed	0.528968	2	0.264484	3.91007	0.0223657	0.0551412
		Greenhouse-Geisser	0.528968	1.65018	0.320552	3.91007	0.0301256	0.0551412
		Huynh-Feldt	0.528968	2	0.264484	3.91007	0.0223657	0.0551412
		Lower-bound	0.528968	1	0.528968	3.91007	0.0521139	0.0551412
	HPCP	Sphericity Assumed	1.43346	2	0.716728	5.94924	0.00334672	0.0815532
		Greenhouse-Geisser	1.43346	1.87672	0.763811	5.94924	0.00409561	0.0815532
		Huynh-Feldt	1.43346	2	0.716728	5.94924	0.00334672	0.0815532
		Lower-bound	1.43346	1	1.43346	5.94924	0.0173789	0.0815532
time * velMEANM	GRVE	Sphericity Assumed	982.661	2	491.33	32.0644	4.17389e-12	0.323672
		Greenhouse-Geisser	982.661	1.81008	542.882	32.0644	3.54416e-11	0.323672
		Huynh-Feldt	982.661	2	491.33	32.0644	4.17389e-12	0.323672
		Lower-bound	982.661	1	982.661	32.0644	3.38998e-07	0.323672
	GRAP	Sphericity Assumed	416.093	2	208.046	88.8798	2.69211e-25	0.570182
		Greenhouse-Geisser	416.093	1.49066	279.134	88.8798	1.67505e-19	0.570182
		Huynh-Feldt	416.093	1.90363	218.578	88.8798	3.35306e-24	0.570182
		Lower-bound	416.093	1	416.093	88.8798	6.60232e-14	0.570182
	GRML	Sphericity Assumed	1.11835	2	0.559173	1.26118	0.286661	0.0184758
		Greenhouse-Geisser	1.11835	1.74225	0.641896	1.26118	0.284146	0.0184758
		Huynh-Feldt	1.11835	2	0.559173	1.26118	0.286661	0.0184758
		Lower-bound	1.11835	1	1.11835	1.26118	0.265436	0.0184758
	AML	Sphericity Assumed	0.26333	2	0.131665	5.65306	0.0043954	0.077809
		Greenhouse-Geisser	0.26333	1.50523	0.174943	5.65306	0.00935366	0.077809
		Huynh-Feldt	0.26333	1.92297	0.136939	5.65306	0.00494175	0.077809
		Lower-bound	0.26333	1	0.26333	5.65306	0.0202859	0.077809
	KML	Sphericity Assumed	0.0704453	2	0.0352226	0.723353	0.487007	0.010681
		Greenhouse-Geisser	0.0704453	1.28687	0.0547416	0.723353	0.430505	0.010681
		Huynh-Feldt	0.0704453	1.63413	0.0431087	0.723353	0.461139	0.010681
		Lower-bound	0.0704453	1	0.0704453	0.723353	0.398075	0.010681
	KAP	Sphericity Assumed	1.22164	2	0.610818	11.499	2.46102e-05	0.146486
		Greenhouse-Geisser	1.22164	1.5528	0.786734	11.499	0.000137374	0.146486
		Huynh-Feldt	1.22164	1.98615	0.615079	11.499	2.59523e-05	0.146486
		Lower-bound	1.22164	1	1.22164	11.499	0.00117167	0.146486
	KCP	Sphericity Assumed	9.03888	2	4.51944	32.2244	3.74596e-12	0.324763
		Greenhouse-Geisser	9.03888	1.75823	5.14089	32.2244	5.77937e-11	0.324763
		Huynh-Feldt	9.03888	2	4.51944	32.2244	3.74596e-12	0.324763
		Lower-bound	9.03888	1	9.03888	32.2244	3.20652e-07	0.324763
	HPML	Sphericity Assumed	0.0885336	2	0.0442668	2.41426	0.0933148	0.0347804
		Greenhouse-Geisser	0.0885336	1.39779	0.0633385	2.41426	0.112256	0.0347804
		Huynh-Feldt	0.0885336	1.78061	0.049721	2.41426	0.0999644	0.0347804
		Lower-bound	0.0885336	1	0.0885336	2.41426	0.124946	0.0347804
	HPAP	Sphericity Assumed	7.2646	2	3.6323	53.699	7.462e-18	0.4449
		Greenhouse-Geisser	7.2646	1.65018	4.40231	53.699	3.69209e-15	0.4449
		Huynh-Feldt	7.2646	2	3.6323	53.699	7.462e-18	0.4449
		Lower-bound	7.2646	1	7.2646	53.699	3.90879e-10	0.4449
	HPCP	Sphericity Assumed	6.99047	2	3.49524	29.0124	3.39688e-11	0.302173
		Greenhouse-Geisser	6.99047	1.87672	3.72484	29.0124	1.20115e-10	0.302173
		Huynh-Feldt	6.99047	2	3.49524	29.0124	3.39688e-11	0.302173
		Lower-bound	6.99047	1	6.99047	29.0124	9.98121e-07	0.302173
time * tRSTRIDE_M	GRVE	Sphericity Assumed	66.3158	2	33.1579	2.16389	0.118875	0.0312865
		Greenhouse-Geisser	66.3158	1.81008	36.6369	2.16389	0.124217	0.0312865
		Huynh-Feldt	66.3158	2	33.1579	2.16389	0.118875	0.0312865
		Lower-bound	66.3158	1	66.3158	2.16389	0.145968	0.0312865
	GRAP	Sphericity Assumed	59.3018	2	29.6509	12.6672	9.14699e-06	0.159002
		Greenhouse-Geisser	59.3018	1.49066	39.7824	12.6672	8.19638e-05	0.159002
		Huynh-Feldt	59.3018	1.90363	31.1519	12.6672	1.3833e-05	0.159002
		Lower-bound	59.3018	1	59.3018	12.6672	0.000689597	0.159002
	GRML	Sphericity Assumed	0.33449	2	0.167245	0.377211	0.686497	0.00559849
		Greenhouse-Geisser	0.33449	1.74225	0.191987	0.377211	0.657569	0.00559849
		Huynh-Feldt	0.33449	2	0.167245	0.377211	0.686497	0.00559849
		Lower-bound	0.33449	1	0.33449	0.377211	0.54118	0.00559849
	AML	Sphericity Assumed	0.00920747	2	0.00460374	0.197662	0.820886	0.0029415
		Greenhouse-Geisser	0.00920747	1.50523	0.00611698	0.197662	0.757291	0.0029415
		Huynh-Feldt	0.00920747	1.92297	0.00478814	0.197662	0.812486	0.0029415
		Lower-bound	0.00920747	1	0.00920747	0.197662	0.658047	0.0029415
	KML	Sphericity Assumed	0.0625451	2	0.0312725	0.642232	0.527729	0.00949454
		Greenhouse-Geisser	0.0625451	1.28687	0.0486025	0.642232	0.462577	0.00949454
		Huynh-Feldt	0.0625451	1.63413	0.0382742	0.642232	0.497755	0.00949454
		Lower-bound	0.0625451	1	0.0625451	0.642232	0.425737	0.00949454
	KAP	Sphericity Assumed	0.0368273	2	0.0184136	0.346647	0.707687	0.00514721
		Greenhouse-Geisser	0.0368273	1.5528	0.0237168	0.346647	0.653209	0.00514721
		Huynh-Feldt	0.0368273	1.98615	0.0185421	0.346647	0.706204	0.00514721
		Lower-bound	0.0368273	1	0.0368273	0.346647	0.557997	0.00514721
	KCP	Sphericity Assumed	0.644057	2	0.322029	2.29612	0.104596	0.0331349
		Greenhouse-Geisser	0.644057	1.75823	0.366309	2.29612	0.111759	0.0331349
		Huynh-Feldt	0.644057	2	0.322029	2.29612	0.104596	0.0331349
		Lower-bound	0.644057	1	0.644057	2.29612	0.134401	0.0331349
	HPML	Sphericity Assumed	0.00952575	2	0.00476288	0.259761	0.771623	0.00386206
		Greenhouse-Geisser	0.00952575	1.39779	0.00681489	0.259761	0.690529	0.00386206
		Huynh-Feldt	0.00952575	1.78061	0.00534972	0.259761	0.745901	0.00386206
		Lower-bound	0.00952575	1	0.00952575	0.259761	0.611959	0.00386206
	HPAP	Sphericity Assumed	0.184955	2	0.0924775	1.36717	0.258359	0.0199974
		Greenhouse-Geisser	0.184955	1.65018	0.112082	1.36717	0.25744	0.0199974
		Huynh-Feldt	0.184955	2	0.0924775	1.36717	0.258359	0.0199974
		Lower-bound	0.184955	1	0.184955	1.36717	0.246442	0.0199974
	HPCP	Sphericity Assumed	0.568185	2	0.284092	2.35812	0.0985122	0.0339992
		Greenhouse-Geisser	0.568185	1.87672	0.302755	2.35812	0.102175	0.0339992
		Huynh-Feldt	0.568185	2	0.284092	2.35812	0.0985122	0.0339992
		Lower-bound	0.568185	1	0.568185	2.35812	0.129341	0.0339992
time * Gender	GRVE	Sphericity Assumed	1.44287	2	0.721433	0.0470809	0.954026	0.000702207
		Greenhouse-Geisser	1.44287	1.81008	0.797127	0.0470809	0.941574	0.000702207
		Huynh-Feldt	1.44287	2	0.721433	0.0470809	0.954026	0.000702207
		Lower-bound	1.44287	1	1.44287	0.0470809	0.828882	0.000702207
	GRAP	Sphericity Assumed	10.9623	2	5.48115	2.34161	0.100096	0.0337692
		Greenhouse-Geisser	10.9623	1.49066	7.35402	2.34161	0.115696	0.0337692
		Huynh-Feldt	10.9623	1.90363	5.75863	2.34161	0.102943	0.0337692
		Lower-bound	10.9623	1	10.9623	2.34161	0.130667	0.0337692
	GRML	Sphericity Assumed	7.14273	2	3.57137	8.05499	0.000497257	0.107321
		Greenhouse-Geisser	7.14273	1.74225	4.09971	8.05499	0.000941058	0.107321
		Huynh-Feldt	7.14273	2	3.57137	8.05499	0.000497257	0.107321
		Lower-bound	7.14273	1	7.14273	8.05499	0.00599971	0.107321
	AML	Sphericity Assumed	0.0214065	2	0.0107033	0.459546	0.632562	0.00681217
		Greenhouse-Geisser	0.0214065	1.50523	0.0142214	0.459546	0.577756	0.00681217
		Huynh-Feldt	0.0214065	1.92297	0.011132	0.459546	0.624966	0.00681217
		Lower-bound	0.0214065	1	0.0214065	0.459546	0.500171	0.00681217
	KML	Sphericity Assumed	0.135853	2	0.0679265	1.39498	0.251413	0.0203959
		Greenhouse-Geisser	0.135853	1.28687	0.105569	1.39498	0.248027	0.0203959
		Huynh-Feldt	0.135853	1.63413	0.0831347	1.39498	0.251106	0.0203959
		Lower-bound	0.135853	1	0.135853	1.39498	0.241742	0.0203959
	KAP	Sphericity Assumed	0.276851	2	0.138426	2.60594	0.0775728	0.0374385
		Greenhouse-Geisser	0.276851	1.5528	0.178292	2.60594	0.0917798	0.0374385
		Huynh-Feldt	0.276851	1.98615	0.139391	2.60594	0.077983	0.0374385
		Lower-bound	0.276851	1	0.276851	2.60594	0.111164	0.0374385
	KCP	Sphericity Assumed	0.0204642	2	0.0102321	0.0729568	0.929678	0.00108772
		Greenhouse-Geisser	0.0204642	1.75823	0.0116391	0.0729568	0.909244	0.00108772
		Huynh-Feldt	0.0204642	2	0.0102321	0.0729568	0.929678	0.00108772
		Lower-bound	0.0204642	1	0.0204642	0.0729568	0.78791	0.00108772
	HPML	Sphericity Assumed	0.446016	2	0.223008	12.1626	1.40016e-05	0.15364
		Greenhouse-Geisser	0.446016	1.39779	0.319088	12.1626	0.000166463	0.15364
		Huynh-Feldt	0.446016	1.78061	0.250485	12.1626	3.44115e-05	0.15364
		Lower-bound	0.446016	1	0.446016	12.1626	0.000865885	0.15364
	HPAP	Sphericity Assumed	0.123449	2	0.0617244	0.912518	0.403992	0.0134367
		Greenhouse-Geisser	0.123449	1.65018	0.0748094	0.912518	0.387913	0.0134367
		Huynh-Feldt	0.123449	2	0.0617244	0.912518	0.403992	0.0134367
		Lower-bound	0.123449	1	0.123449	0.912518	0.342881	0.0134367
	HPCP	Sphericity Assumed	0.116944	2	0.0584722	0.485352	0.616558	0.00719196
		Greenhouse-Geisser	0.116944	1.87672	0.0623134	0.485352	0.604624	0.00719196
		Huynh-Feldt	0.116944	2	0.0584722	0.485352	0.616558	0.00719196
		Lower-bound	0.116944	1	0.116944	0.485352	0.488418	0.00719196
time * GroupName	GRVE	Sphericity Assumed	64.8529	2	32.4265	2.11616	0.124502	0.0306175
		Greenhouse-Geisser	64.8529	1.81008	35.8287	2.11616	0.129718	0.0306175
		Huynh-Feldt	64.8529	2	32.4265	2.11616	0.124502	0.0306175
		Lower-bound	64.8529	1	64.8529	2.11616	0.150421	0.0306175
	GRAP	Sphericity Assumed	6.29761	2	3.14881	1.34521	0.26398	0.0196825
		Greenhouse-Geisser	6.29761	1.49066	4.22473	1.34521	0.260984	0.0196825
		Huynh-Feldt	6.29761	1.90363	3.30821	1.34521	0.263781	0.0196825
		Lower-bound	6.29761	1	6.29761	1.34521	0.250234	0.0196825
	GRML	Sphericity Assumed	1.78388	2	0.89194	2.01171	0.137779	0.0291503
		Greenhouse-Geisser	1.78388	1.74225	1.02389	2.01171	0.144379	0.0291503
		Huynh-Feldt	1.78388	2	0.89194	2.01171	0.137779	0.0291503
		Lower-bound	1.78388	1	1.78388	2.01171	0.160724	0.0291503
	AML	Sphericity Assumed	0.0172084	2	0.00860418	0.369422	0.691835	0.00548352
		Greenhouse-Geisser	0.0172084	1.50523	0.0114324	0.369422	0.631722	0.00548352
		Huynh-Feldt	0.0172084	1.92297	0.00894882	0.369422	0.683571	0.00548352
		Lower-bound	0.0172084	1	0.0172084	0.369422	0.545374	0.00548352
	KML	Sphericity Assumed	0.11597	2	0.0579848	1.19081	0.307171	0.0174629
		Greenhouse-Geisser	0.11597	1.28687	0.0901176	1.19081	0.291491	0.0174629
		Huynh-Feldt	0.11597	1.63413	0.0709671	1.19081	0.300978	0.0174629
		Lower-bound	0.11597	1	0.11597	1.19081	0.279075	0.0174629
	KAP	Sphericity Assumed	0.357309	2	0.178654	3.36327	0.037569	0.0477986
		Greenhouse-Geisser	0.357309	1.5528	0.230107	3.36327	0.0501856	0.0477986
		Huynh-Feldt	0.357309	1.98615	0.179901	3.36327	0.037908	0.0477986
		Lower-bound	0.357309	1	0.357309	3.36327	0.071107	0.0477986
	KCP	Sphericity Assumed	0.361348	2	0.180674	1.28824	0.279149	0.0188647
		Greenhouse-Geisser	0.361348	1.75823	0.205518	1.28824	0.277343	0.0188647
		Huynh-Feldt	0.361348	2	0.180674	1.28824	0.279149	0.0188647
		Lower-bound	0.361348	1	0.361348	1.28824	0.260417	0.0188647
	HPML	Sphericity Assumed	0.0748741	2	0.0374371	2.04177	0.133818	0.029573
		Greenhouse-Geisser	0.0748741	1.39779	0.0535662	2.04177	0.149361	0.029573
		Huynh-Feldt	0.0748741	1.78061	0.0420498	2.04177	0.139569	0.029573
		Lower-bound	0.0748741	1	0.0748741	2.04177	0.157677	0.029573
	HPAP	Sphericity Assumed	1.06915	2	0.534574	7.90302	0.000569582	0.10551
		Greenhouse-Geisser	1.06915	1.65018	0.6479	7.90302	0.00132641	0.10551
		Huynh-Feldt	1.06915	2	0.534574	7.90302	0.000569582	0.10551
		Lower-bound	1.06915	1	1.06915	7.90302	0.00646613	0.10551
	HPCP	Sphericity Assumed	0.997831	2	0.498915	4.14127	0.017983	0.058212
		Greenhouse-Geisser	0.997831	1.87672	0.53169	4.14127	0.0201875	0.058212
		Huynh-Feldt	0.997831	2	0.498915	4.14127	0.017983	0.058212
		Lower-bound	0.997831	1	0.997831	4.14127	0.045809	0.058212
time * AgeGroup	GRVE	Sphericity Assumed	33.7644	2	16.8822	1.10174	0.335285	0.0161778
		Greenhouse-Geisser	33.7644	1.81008	18.6535	1.10174	0.330882	0.0161778
		Huynh-Feldt	33.7644	2	16.8822	1.10174	0.335285	0.0161778
		Lower-bound	33.7644	1	33.7644	1.10174	0.297657	0.0161778
	GRAP	Sphericity Assumed	5.57279	2	2.7864	1.19038	0.3073	0.0174567
		Greenhouse-Geisser	5.57279	1.49066	3.73848	1.19038	0.297711	0.0174567
		Huynh-Feldt	5.57279	1.90363	2.92745	1.19038	0.305941	0.0174567
		Lower-bound	5.57279	1	5.57279	1.19038	0.279161	0.0174567
	GRML	Sphericity Assumed	3.01824	2	1.50912	3.40373	0.0361495	0.0483459
		Greenhouse-Geisser	3.01824	1.74225	1.73238	3.40373	0.0428872	0.0483459
		Huynh-Feldt	3.01824	2	1.50912	3.40373	0.0361495	0.0483459
		Lower-bound	3.01824	1	3.01824	3.40373	0.0694695	0.0483459
	AML	Sphericity Assumed	0.0131947	2	0.00659733	0.283257	0.753776	0.00420992
		Greenhouse-Geisser	0.0131947	1.50523	0.00876586	0.283257	0.690272	0.00420992
		Huynh-Feldt	0.0131947	1.92297	0.00686159	0.283257	0.745172	0.00420992
		Lower-bound	0.0131947	1	0.0131947	0.283257	0.596335	0.00420992
	KML	Sphericity Assumed	0.0662215	2	0.0331107	0.679982	0.508365	0.010047
		Greenhouse-Geisser	0.0662215	1.28687	0.0514594	0.679982	0.447273	0.010047
		Huynh-Feldt	0.0662215	1.63413	0.040524	0.679982	0.480313	0.010047
		Lower-bound	0.0662215	1	0.0662215	0.679982	0.412519	0.010047
	KAP	Sphericity Assumed	0.0468856	2	0.0234428	0.441324	0.644115	0.00654383
		Greenhouse-Geisser	0.0468856	1.5528	0.0301943	0.441324	0.594254	0.00654383
		Huynh-Feldt	0.0468856	1.98615	0.0236063	0.441324	0.642744	0.00654383
		Lower-bound	0.0468856	1	0.0468856	0.441324	0.508764	0.00654383
	KCP	Sphericity Assumed	0.30996	2	0.15498	1.10503	0.334199	0.0162254
		Greenhouse-Geisser	0.30996	1.75823	0.17629	1.10503	0.328525	0.0162254
		Huynh-Feldt	0.30996	2	0.15498	1.10503	0.334199	0.0162254
		Lower-bound	0.30996	1	0.30996	1.10503	0.296941	0.0162254
	HPML	Sphericity Assumed	0.0224008	2	0.0112004	0.610855	0.544391	0.00903487
		Greenhouse-Geisser	0.0224008	1.39779	0.0160259	0.610855	0.488591	0.00903487
		Huynh-Feldt	0.0224008	1.78061	0.0125804	0.610855	0.526198	0.00903487
		Lower-bound	0.0224008	1	0.0224008	0.610855	0.437219	0.00903487
	HPAP	Sphericity Assumed	0.0121162	2	0.00605811	0.0895617	0.914387	0.00133496
		Greenhouse-Geisser	0.0121162	1.65018	0.00734238	0.0895617	0.88005	0.00133496
		Huynh-Feldt	0.0121162	2	0.00605811	0.0895617	0.914387	0.00133496
		Lower-bound	0.0121162	1	0.0121162	0.0895617	0.765662	0.00133496
	HPCP	Sphericity Assumed	0.279513	2	0.139756	1.16006	0.316596	0.0170196
		Greenhouse-Geisser	0.279513	1.87672	0.148937	1.16006	0.314497	0.0170196
		Huynh-Feldt	0.279513	2	0.139756	1.16006	0.316596	0.0170196
		Lower-bound	0.279513	1	0.279513	1.16006	0.285317	0.0170196
time * BMI_Value	GRVE	Sphericity Assumed	363.133	2	181.567	11.8491	1.82655e-05	0.150276
		Greenhouse-Geisser	363.133	1.81008	200.617	11.8491	3.88585e-05	0.150276
		Huynh-Feldt	363.133	2	181.567	11.8491	1.82655e-05	0.150276
		Lower-bound	363.133	1	363.133	11.8491	0.000998423	0.150276
	GRAP	Sphericity Assumed	15.4129	2	7.70644	3.29228	0.0401976	0.046837
		Greenhouse-Geisser	15.4129	1.49066	10.3397	3.29228	0.0551507	0.046837
		Huynh-Feldt	15.4129	1.90363	8.09656	3.29228	0.0426834	0.046837
		Lower-bound	15.4129	1	15.4129	3.29228	0.0740832	0.046837
	GRML	Sphericity Assumed	0.315299	2	0.157649	0.355568	0.701434	0.00527897
		Greenhouse-Geisser	0.315299	1.74225	0.180972	0.355568	0.672023	0.00527897
		Huynh-Feldt	0.315299	2	0.157649	0.355568	0.701434	0.00527897
		Lower-bound	0.315299	1	0.315299	0.355568	0.552987	0.00527897
	AML	Sphericity Assumed	0.0196457	2	0.00982287	0.421746	0.656768	0.00625535
		Greenhouse-Geisser	0.0196457	1.50523	0.0130516	0.421746	0.599591	0.00625535
		Huynh-Feldt	0.0196457	1.92297	0.0102163	0.421746	0.648865	0.00625535
		Lower-bound	0.0196457	1	0.0196457	0.421746	0.518287	0.00625535
	KML	Sphericity Assumed	0.0274759	2	0.0137379	0.282131	0.754622	0.00419325
		Greenhouse-Geisser	0.0274759	1.28687	0.021351	0.282131	0.655194	0.00419325
		Huynh-Feldt	0.0274759	1.63413	0.0168138	0.282131	0.709719	0.00419325
		Lower-bound	0.0274759	1	0.0274759	0.282131	0.597065	0.00419325
	KAP	Sphericity Assumed	0.285286	2	0.142643	2.68533	0.0718685	0.0385352
		Greenhouse-Geisser	0.285286	1.5528	0.183724	2.68533	0.0860892	0.0385352
		Huynh-Feldt	0.285286	1.98615	0.143638	2.68533	0.0722758	0.0385352
		Lower-bound	0.285286	1	0.285286	2.68533	0.105964	0.0385352
	KCP	Sphericity Assumed	3.12189	2	1.56095	11.1298	3.37505e-05	0.142453
		Greenhouse-Geisser	3.12189	1.75823	1.77558	11.1298	8.24333e-05	0.142453
		Huynh-Feldt	3.12189	2	1.56095	11.1298	3.37505e-05	0.142453
		Lower-bound	3.12189	1	3.12189	11.1298	0.00138854	0.142453
	HPML	Sphericity Assumed	0.194281	2	0.0971407	5.29793	0.00610349	0.0732792
		Greenhouse-Geisser	0.194281	1.39779	0.138992	5.29793	0.014078	0.0732792
		Huynh-Feldt	0.194281	1.78061	0.10911	5.29793	0.00826893	0.0732792
		Lower-bound	0.194281	1	0.194281	5.29793	0.0244669	0.0732792
	HPAP	Sphericity Assumed	0.231749	2	0.115874	1.71306	0.184238	0.0249306
		Greenhouse-Geisser	0.231749	1.65018	0.140439	1.71306	0.189965	0.0249306
		Huynh-Feldt	0.231749	2	0.115874	1.71306	0.184238	0.0249306
		Lower-bound	0.231749	1	0.231749	1.71306	0.19506	0.0249306
	HPCP	Sphericity Assumed	3.08734	2	1.54367	12.8133	8.09027e-06	0.160541
		Greenhouse-Geisser	3.08734	1.87672	1.64508	12.8133	1.38316e-05	0.160541
		Huynh-Feldt	3.08734	2	1.54367	12.8133	8.09027e-06	0.160541
		Lower-bound	3.08734	1	3.08734	12.8133	0.000645849	0.160541
time * Gender * GroupName	GRVE	Sphericity Assumed	56.8726	2	28.4363	1.85576	0.160329	0.0269515
		Greenhouse-Geisser	56.8726	1.81008	31.4199	1.85576	0.164474	0.0269515
		Huynh-Feldt	56.8726	2	28.4363	1.85576	0.160329	0.0269515
		Lower-bound	56.8726	1	56.8726	1.85576	0.177677	0.0269515
	GRAP	Sphericity Assumed	5.83934	2	2.91967	1.24732	0.290588	0.0182764
		Greenhouse-Geisser	5.83934	1.49066	3.9173	1.24732	0.283576	0.0182764
		Huynh-Feldt	5.83934	1.90363	3.06747	1.24732	0.289684	0.0182764
		Lower-bound	5.83934	1	5.83934	1.24732	0.268055	0.0182764
	GRML	Sphericity Assumed	1.02098	2	0.510489	1.15137	0.31931	0.0168944
		Greenhouse-Geisser	1.02098	1.74225	0.58601	1.15137	0.314348	0.0168944
		Huynh-Feldt	1.02098	2	0.510489	1.15137	0.31931	0.0168944
		Lower-bound	1.02098	1	1.02098	1.15137	0.287111	0.0168944
	AML	Sphericity Assumed	0.188657	2	0.0943284	4.05001	0.0195981	0.0570022
		Greenhouse-Geisser	0.188657	1.50523	0.125334	4.05001	0.0306587	0.0570022
		Huynh-Feldt	0.188657	1.92297	0.0981068	4.05001	0.0210102	0.0570022
		Lower-bound	0.188657	1	0.188657	4.05001	0.0481934	0.0570022
	KML	Sphericity Assumed	0.151206	2	0.075603	1.55263	0.215475	0.0226487
		Greenhouse-Geisser	0.151206	1.28687	0.117499	1.55263	0.219522	0.0226487
		Huynh-Feldt	0.151206	1.63413	0.0925299	1.55263	0.218674	0.0226487
		Lower-bound	0.151206	1	0.151206	1.55263	0.217087	0.0226487
	KAP	Sphericity Assumed	0.00234188	2	0.00117094	0.0220436	0.978201	0.000328901
		Greenhouse-Geisser	0.00234188	1.5528	0.00150817	0.0220436	0.954493	0.000328901
		Huynh-Feldt	0.00234188	1.98615	0.00117911	0.0220436	0.977705	0.000328901
		Lower-bound	0.00234188	1	0.00234188	0.0220436	0.882417	0.000328901
	KCP	Sphericity Assumed	0.603779	2	0.301889	2.15253	0.120191	0.0311272
		Greenhouse-Geisser	0.603779	1.75823	0.343401	2.15253	0.12697	0.0311272
		Huynh-Feldt	0.603779	2	0.301889	2.15253	0.120191	0.0311272
		Lower-bound	0.603779	1	0.603779	2.15253	0.147014	0.0311272
	HPML	Sphericity Assumed	0.0296485	2	0.0148242	0.808495	0.447689	0.0119232
		Greenhouse-Geisser	0.0296485	1.39779	0.021211	0.808495	0.408977	0.0119232
		Huynh-Feldt	0.0296485	1.78061	0.0166508	0.808495	0.435249	0.0119232
		Lower-bound	0.0296485	1	0.0296485	0.808495	0.371786	0.0119232
	HPAP	Sphericity Assumed	0.532252	2	0.266126	3.93435	0.0218586	0.0554646
		Greenhouse-Geisser	0.532252	1.65018	0.322542	3.93435	0.029537	0.0554646
		Huynh-Feldt	0.532252	2	0.266126	3.93435	0.0218586	0.0554646
		Lower-bound	0.532252	1	0.532252	3.93435	0.0514098	0.0554646
	HPCP	Sphericity Assumed	0.26777	2	0.133885	1.11132	0.332138	0.0163162
		Greenhouse-Geisser	0.26777	1.87672	0.14268	1.11132	0.329484	0.0163162
		Huynh-Feldt	0.26777	2	0.133885	1.11132	0.332138	0.0163162
		Lower-bound	0.26777	1	0.26777	1.11132	0.295582	0.0163162
time * Gender * AgeGroup	GRVE	Sphericity Assumed	28.8791	2	14.4395	0.942328	0.392286	0.0138695
		Greenhouse-Geisser	28.8791	1.81008	15.9546	0.942328	0.384681	0.0138695
		Huynh-Feldt	28.8791	2	14.4395	0.942328	0.392286	0.0138695
		Lower-bound	28.8791	1	28.8791	0.942328	0.335171	0.0138695
	GRAP	Sphericity Assumed	0.281837	2	0.140919	0.0602021	0.9416	0.000897732
		Greenhouse-Geisser	0.281837	1.49066	0.189069	0.0602021	0.894514	0.000897732
		Huynh-Feldt	0.281837	1.90363	0.148052	0.0602021	0.93482	0.000897732
		Lower-bound	0.281837	1	0.281837	0.0602021	0.806927	0.000897732
	GRML	Sphericity Assumed	0.360691	2	0.180346	0.406758	0.666624	0.00603438
		Greenhouse-Geisser	0.360691	1.74225	0.207026	0.406758	0.638443	0.00603438
		Huynh-Feldt	0.360691	2	0.180346	0.406758	0.666624	0.00603438
		Lower-bound	0.360691	1	0.360691	0.406758	0.525793	0.00603438
	AML	Sphericity Assumed	0.000958842	2	0.000479421	0.020584	0.979629	0.00030713
		Greenhouse-Geisser	0.000958842	1.50523	0.000637006	0.020584	0.953174	0.00030713
		Huynh-Feldt	0.000958842	1.92297	0.000498625	0.020584	0.97685	0.00030713
		Lower-bound	0.000958842	1	0.000958842	0.020584	0.886349	0.00030713
	KML	Sphericity Assumed	0.0596324	2	0.0298162	0.612323	0.5436	0.00905638
		Greenhouse-Geisser	0.0596324	1.28687	0.0463391	0.612323	0.475203	0.00905638
		Huynh-Feldt	0.0596324	1.63413	0.0364918	0.612323	0.5121	0.00905638
		Lower-bound	0.0596324	1	0.0596324	0.612323	0.436671	0.00905638
	KAP	Sphericity Assumed	0.0578424	2	0.0289212	0.544458	0.581434	0.00806073
		Greenhouse-Geisser	0.0578424	1.5528	0.0372505	0.544458	0.537729	0.00806073
		Huynh-Feldt	0.0578424	1.98615	0.0291229	0.544458	0.580227	0.00806073
		Lower-bound	0.0578424	1	0.0578424	0.544458	0.463168	0.00806073
	KCP	Sphericity Assumed	0.252421	2	0.12621	0.899903	0.409052	0.0132534
		Greenhouse-Geisser	0.252421	1.75823	0.143565	0.899903	0.397988	0.0132534
		Huynh-Feldt	0.252421	2	0.12621	0.899903	0.409052	0.0132534
		Lower-bound	0.252421	1	0.252421	0.899903	0.346217	0.0132534
	HPML	Sphericity Assumed	0.0179746	2	0.0089873	0.490156	0.613625	0.00726263
		Greenhouse-Geisser	0.0179746	1.39779	0.0128593	0.490156	0.547198	0.00726263
		Huynh-Feldt	0.0179746	1.78061	0.0100947	0.490156	0.591976	0.00726263
		Lower-bound	0.0179746	1	0.0179746	0.490156	0.486282	0.00726263
	HPAP	Sphericity Assumed	0.0118319	2	0.00591594	0.0874598	0.916308	0.00130367
		Greenhouse-Geisser	0.0118319	1.65018	0.00717007	0.0874598	0.882285	0.00130367
		Huynh-Feldt	0.0118319	2	0.00591594	0.0874598	0.916308	0.00130367
		Lower-bound	0.0118319	1	0.0118319	0.0874598	0.768346	0.00130367
	HPCP	Sphericity Assumed	0.296943	2	0.148471	1.23239	0.294877	0.0180617
		Greenhouse-Geisser	0.296943	1.87672	0.158225	1.23239	0.293542	0.0180617
		Huynh-Feldt	0.296943	2	0.148471	1.23239	0.294877	0.0180617
		Lower-bound	0.296943	1	0.296943	1.23239	0.27091	0.0180617
time * Gender * BMI_Value	GRVE	Sphericity Assumed	34.3812	2	17.1906	1.12186	0.328711	0.0164685
		Greenhouse-Geisser	34.3812	1.81008	18.9943	1.12186	0.324675	0.0164685
		Huynh-Feldt	34.3812	2	17.1906	1.12186	0.328711	0.0164685
		Lower-bound	34.3812	1	34.3812	1.12186	0.293321	0.0164685
	GRAP	Sphericity Assumed	5.55578	2	2.77789	1.18675	0.3084	0.0174044
		Greenhouse-Geisser	5.55578	1.49066	3.72707	1.18675	0.298639	0.0174044
		Huynh-Feldt	5.55578	1.90363	2.91851	1.18675	0.307011	0.0174044
		Lower-bound	5.55578	1	5.55578	1.18675	0.27989	0.0174044
	GRML	Sphericity Assumed	0.232673	2	0.116336	0.26239	0.769606	0.00390099
		Greenhouse-Geisser	0.232673	1.74225	0.133547	0.26239	0.738996	0.00390099
		Huynh-Feldt	0.232673	2	0.116336	0.26239	0.769606	0.00390099
		Lower-bound	0.232673	1	0.232673	0.26239	0.610168	0.00390099
	AML	Sphericity Assumed	0.133973	2	0.0669863	2.87607	0.059842	0.0411595
		Greenhouse-Geisser	0.133973	1.50523	0.0890045	2.87607	0.075524	0.0411595
		Huynh-Feldt	0.133973	1.92297	0.0696694	2.87607	0.0620668	0.0411595
		Lower-bound	0.133973	1	0.133973	2.87607	0.0945478	0.0411595
	KML	Sphericity Assumed	0.0594296	2	0.0297148	0.610241	0.544723	0.00902586
		Greenhouse-Geisser	0.0594296	1.28687	0.0461815	0.610241	0.4761	0.00902586
		Huynh-Feldt	0.0594296	1.63413	0.0363677	0.610241	0.513117	0.00902586
		Lower-bound	0.0594296	1	0.0594296	0.610241	0.437449	0.00902586
	KAP	Sphericity Assumed	0.0417451	2	0.0208726	0.392938	0.675846	0.00583055
		Greenhouse-Geisser	0.0417451	1.5528	0.0268838	0.392938	0.62344	0.00583055
		Huynh-Feldt	0.0417451	1.98615	0.0210182	0.392938	0.674411	0.00583055
		Lower-bound	0.0417451	1	0.0417451	0.392938	0.532889	0.00583055
	KCP	Sphericity Assumed	0.308398	2	0.154199	1.09947	0.336034	0.016145
		Greenhouse-Geisser	0.308398	1.75823	0.175402	1.09947	0.330229	0.016145
		Huynh-Feldt	0.308398	2	0.154199	1.09947	0.336034	0.016145
		Lower-bound	0.308398	1	0.308398	1.09947	0.298151	0.016145
	HPML	Sphericity Assumed	0.0415284	2	0.0207642	1.13245	0.325305	0.0166214
		Greenhouse-Geisser	0.0415284	1.39779	0.0297102	1.13245	0.309763	0.0166214
		Huynh-Feldt	0.0415284	1.78061	0.0233226	1.13245	0.32079	0.0166214
		Lower-bound	0.0415284	1	0.0415284	1.13245	0.291073	0.0166214
	HPAP	Sphericity Assumed	0.0697157	2	0.0348578	0.51533	0.598482	0.00763279
		Greenhouse-Geisser	0.0697157	1.65018	0.0422474	0.51533	0.563863	0.00763279
		Huynh-Feldt	0.0697157	2	0.0348578	0.51533	0.598482	0.00763279
		Lower-bound	0.0697157	1	0.0697157	0.51533	0.475336	0.00763279
	HPCP	Sphericity Assumed	0.310506	2	0.155253	1.28869	0.279026	0.0188712
		Greenhouse-Geisser	0.310506	1.87672	0.165452	1.28869	0.278238	0.0188712
		Huynh-Feldt	0.310506	2	0.155253	1.28869	0.279026	0.0188712
		Lower-bound	0.310506	1	0.310506	1.28869	0.260335	0.0188712
time * GroupName * AgeGroup	GRVE	Sphericity Assumed	22.8463	2	11.4231	0.745478	0.476465	0.0110041
		Greenhouse-Geisser	22.8463	1.81008	12.6217	0.745478	0.464244	0.0110041
		Huynh-Feldt	22.8463	2	11.4231	0.745478	0.476465	0.0110041
		Lower-bound	22.8463	1	22.8463	0.745478	0.390992	0.0110041
	GRAP	Sphericity Assumed	5.26226	2	2.63113	1.12405	0.328006	0.0165
		Greenhouse-Geisser	5.26226	1.49066	3.53016	1.12405	0.31518	0.0165
		Huynh-Feldt	5.26226	1.90363	2.76432	1.12405	0.326074	0.0165
		Lower-bound	5.26226	1	5.26226	1.12405	0.292855	0.0165
	GRML	Sphericity Assumed	1.70016	2	0.850082	1.91731	0.151014	0.0278204
		Greenhouse-Geisser	1.70016	1.74225	0.975842	1.91731	0.157045	0.0278204
		Huynh-Feldt	1.70016	2	0.850082	1.91731	0.151014	0.0278204
		Lower-bound	1.70016	1	1.70016	1.91731	0.170748	0.0278204
	AML	Sphericity Assumed	0.0661292	2	0.0330646	1.41963	0.245415	0.0207489
		Greenhouse-Geisser	0.0661292	1.50523	0.0439329	1.41963	0.245216	0.0207489
		Huynh-Feldt	0.0661292	1.92297	0.034389	1.41963	0.245644	0.0207489
		Lower-bound	0.0661292	1	0.0661292	1.41963	0.237667	0.0207489
	KML	Sphericity Assumed	0.000628377	2	0.000314188	0.00645236	0.993569	9.62947e-05
		Greenhouse-Geisser	0.000628377	1.28687	0.000488299	0.00645236	0.967507	9.62947e-05
		Huynh-Feldt	0.000628377	1.63413	0.000384533	0.00645236	0.985352	9.62947e-05
		Lower-bound	0.000628377	1	0.000628377	0.00645236	0.936217	9.62947e-05
	KAP	Sphericity Assumed	0.179423	2	0.0897116	1.68887	0.188636	0.0245873
		Greenhouse-Geisser	0.179423	1.5528	0.115548	1.68887	0.195275	0.0245873
		Huynh-Feldt	0.179423	1.98615	0.0903374	1.68887	0.188866	0.0245873
		Lower-bound	0.179423	1	0.179423	1.68887	0.198203	0.0245873
	KCP	Sphericity Assumed	0.128216	2	0.0641081	0.457102	0.634099	0.00677619
		Greenhouse-Geisser	0.128216	1.75823	0.0729233	0.457102	0.609131	0.00677619
		Huynh-Feldt	0.128216	2	0.0641081	0.457102	0.634099	0.00677619
		Lower-bound	0.128216	1	0.128216	0.457102	0.501308	0.00677619
	HPML	Sphericity Assumed	0.00325374	2	0.00162687	0.0887275	0.915149	0.00132254
		Greenhouse-Geisser	0.00325374	1.39779	0.00232778	0.0887275	0.846667	0.00132254
		Huynh-Feldt	0.00325374	1.78061	0.00182732	0.0887275	0.895211	0.00132254
		Lower-bound	0.00325374	1	0.00325374	0.0887275	0.766723	0.00132254
	HPAP	Sphericity Assumed	0.213863	2	0.106931	1.58085	0.209615	0.0230508
		Greenhouse-Geisser	0.213863	1.65018	0.1296	1.58085	0.213228	0.0230508
		Huynh-Feldt	0.213863	2	0.106931	1.58085	0.209615	0.0230508
		Lower-bound	0.213863	1	0.213863	1.58085	0.213004	0.0230508
	HPCP	Sphericity Assumed	0.101682	2	0.0508412	0.42201	0.656596	0.00625923
		Greenhouse-Geisser	0.101682	1.87672	0.054181	0.42201	0.643795	0.00625923
		Huynh-Feldt	0.101682	2	0.0508412	0.42201	0.656596	0.00625923
		Lower-bound	0.101682	1	0.101682	0.42201	0.518157	0.00625923
time * GroupName * BMI_Value	GRVE	Sphericity Assumed	74.5354	2	37.2677	2.4321	0.0917214	0.0350285
		Greenhouse-Geisser	74.5354	1.81008	41.1779	2.4321	0.0974706	0.0350285
		Huynh-Feldt	74.5354	2	37.2677	2.4321	0.0917214	0.0350285
		Lower-bound	74.5354	1	74.5354	2.4321	0.123585	0.0350285
	GRAP	Sphericity Assumed	4.79102	2	2.39551	1.02339	0.362166	0.0150447
		Greenhouse-Geisser	4.79102	1.49066	3.21403	1.02339	0.34394	0.0150447
		Huynh-Feldt	4.79102	1.90363	2.51678	1.02339	0.359276	0.0150447
		Lower-bound	4.79102	1	4.79102	1.02339	0.315356	0.0150447
	GRML	Sphericity Assumed	1.32464	2	0.662318	1.49382	0.228229	0.0218095
		Greenhouse-Geisser	1.32464	1.74225	0.7603	1.49382	0.229831	0.0218095
		Huynh-Feldt	1.32464	2	0.662318	1.49382	0.228229	0.0218095
		Lower-bound	1.32464	1	1.32464	1.49382	0.225908	0.0218095
	AML	Sphericity Assumed	0.00170428	2	0.000852141	0.0365868	0.964084	0.000545774
		Greenhouse-Geisser	0.00170428	1.50523	0.00113224	0.0365868	0.928184	0.000545774
		Huynh-Feldt	0.00170428	1.92297	0.000886274	0.0365868	0.960059	0.000545774
		Lower-bound	0.00170428	1	0.00170428	0.0365868	0.848887	0.000545774
	KML	Sphericity Assumed	0.00229735	2	0.00114868	0.0235899	0.97669	0.000351965
		Greenhouse-Geisser	0.00229735	1.28687	0.00178523	0.0235899	0.925502	0.000351965
		Huynh-Feldt	0.00229735	1.63413	0.00140586	0.0235899	0.958021	0.000351965
		Lower-bound	0.00229735	1	0.00229735	0.0235899	0.878395	0.000351965
	KAP	Sphericity Assumed	0.0135138	2	0.00675691	0.127203	0.880661	0.00189495
		Greenhouse-Geisser	0.0135138	1.5528	0.0087029	0.127203	0.828781	0.00189495
		Huynh-Feldt	0.0135138	1.98615	0.00680404	0.127203	0.879353	0.00189495
		Lower-bound	0.0135138	1	0.0135138	0.127203	0.722471	0.00189495
	KCP	Sphericity Assumed	0.558255	2	0.279128	1.99023	0.140684	0.028848
		Greenhouse-Geisser	0.558255	1.75823	0.317509	1.99023	0.146766	0.028848
		Huynh-Feldt	0.558255	2	0.279128	1.99023	0.140684	0.028848
		Lower-bound	0.558255	1	0.558255	1.99023	0.162943	0.028848
	HPML	Sphericity Assumed	0.00134044	2	0.000670222	0.0365531	0.964117	0.000545271
		Greenhouse-Geisser	0.00134044	1.39779	0.000958977	0.0365531	0.916244	0.000545271
		Huynh-Feldt	0.00134044	1.78061	0.000752802	0.0365531	0.951363	0.000545271
		Lower-bound	0.00134044	1	0.00134044	0.0365531	0.848956	0.000545271
	HPAP	Sphericity Assumed	0.0304806	2	0.0152403	0.225309	0.798571	0.00335156
		Greenhouse-Geisser	0.0304806	1.65018	0.0184711	0.225309	0.755735	0.00335156
		Huynh-Feldt	0.0304806	2	0.0152403	0.225309	0.798571	0.00335156
		Lower-bound	0.0304806	1	0.0304806	0.225309	0.636567	0.00335156
	HPCP	Sphericity Assumed	0.420815	2	0.210408	1.7465	0.178329	0.0254049
		Greenhouse-Geisser	0.420815	1.87672	0.22423	1.7465	0.180606	0.0254049
		Huynh-Feldt	0.420815	2	0.210408	1.7465	0.178329	0.0254049
		Lower-bound	0.420815	1	0.420815	1.7465	0.190812	0.0254049
time * AgeGroup * BMI_Value	GRVE	Sphericity Assumed	53.431	2	26.7155	1.74346	0.178858	0.0253618
		Greenhouse-Geisser	53.431	1.81008	29.5185	1.74346	0.182308	0.0253618
		Huynh-Feldt	53.431	2	26.7155	1.74346	0.178858	0.0253618
		Lower-bound	53.431	1	53.431	1.74346	0.191194	0.0253618
	GRAP	Sphericity Assumed	25.4663	2	12.7331	5.43974	0.00535254	0.0750933
		Greenhouse-Geisser	25.4663	1.49066	17.0839	5.43974	0.0111605	0.0750933
		Huynh-Feldt	25.4663	1.90363	13.3777	5.43974	0.00614806	0.0750933
		Lower-bound	25.4663	1	25.4663	5.43974	0.0226969	0.0750933
	GRML	Sphericity Assumed	0.341321	2	0.170661	0.384914	0.681259	0.00571217
		Greenhouse-Geisser	0.341321	1.74225	0.195908	0.384914	0.652517	0.00571217
		Huynh-Feldt	0.341321	2	0.170661	0.384914	0.681259	0.00571217
		Lower-bound	0.341321	1	0.341321	0.384914	0.53709	0.00571217
	AML	Sphericity Assumed	0.0821727	2	0.0410864	1.76405	0.175305	0.0256537
		Greenhouse-Geisser	0.0821727	1.50523	0.0545914	1.76405	0.184055	0.0256537
		Huynh-Feldt	0.0821727	1.92297	0.0427321	1.76405	0.176784	0.0256537
		Lower-bound	0.0821727	1	0.0821727	1.76405	0.188627	0.0256537
	KML	Sphericity Assumed	0.041981	2	0.0209905	0.431073	0.650709	0.0063928
		Greenhouse-Geisser	0.041981	1.28687	0.0326226	0.431073	0.563067	0.0063928
		Huynh-Feldt	0.041981	1.63413	0.0256901	0.431073	0.610441	0.0063928
		Lower-bound	0.041981	1	0.041981	0.431073	0.513711	0.0063928
	KAP	Sphericity Assumed	0.0839666	2	0.0419833	0.79036	0.455785	0.0116589
		Greenhouse-Geisser	0.0839666	1.5528	0.0540745	0.79036	0.427468	0.0116589
		Huynh-Feldt	0.0839666	1.98615	0.0422762	0.79036	0.455012	0.0116589
		Lower-bound	0.0839666	1	0.0839666	0.79036	0.377172	0.0116589
	KCP	Sphericity Assumed	0.437603	2	0.218802	1.56009	0.213908	0.0227551
		Greenhouse-Geisser	0.437603	1.75823	0.248888	1.56009	0.216307	0.0227551
		Huynh-Feldt	0.437603	2	0.218802	1.56009	0.213908	0.0227551
		Lower-bound	0.437603	1	0.437603	1.56009	0.215998	0.0227551
	HPML	Sphericity Assumed	0.180664	2	0.0903319	4.92659	0.00861824	0.0684947
		Greenhouse-Geisser	0.180664	1.39779	0.12925	4.92659	0.0182131	0.0684947
		Huynh-Feldt	0.180664	1.78061	0.101462	4.92659	0.0113118	0.0684947
		Lower-bound	0.180664	1	0.180664	4.92659	0.0298356	0.0684947
	HPAP	Sphericity Assumed	0.651029	2	0.325515	4.81233	0.00958688	0.0670126
		Greenhouse-Geisser	0.651029	1.65018	0.394521	4.81233	0.0145699	0.0670126
		Huynh-Feldt	0.651029	2	0.325515	4.81233	0.00958688	0.0670126
		Lower-bound	0.651029	1	0.651029	4.81233	0.0317303	0.0670126
	HPCP	Sphericity Assumed	0.486474	2	0.243237	2.019	0.136808	0.0292529
		Greenhouse-Geisser	0.486474	1.87672	0.259216	2.019	0.139985	0.0292529
		Huynh-Feldt	0.486474	2	0.243237	2.019	0.136808	0.0292529
		Lower-bound	0.486474	1	0.486474	2.019	0.159979	0.0292529
time * Gender * GroupName * AgeGroup	GRVE	Sphericity Assumed	13.1782	2	6.58909	0.430006	0.6514	0.00637707
		Greenhouse-Geisser	13.1782	1.81008	7.28043	0.430006	0.631484	0.00637707
		Huynh-Feldt	13.1782	2	6.58909	0.430006	0.6514	0.00637707
		Lower-bound	13.1782	1	13.1782	0.430006	0.514232	0.00637707
	GRAP	Sphericity Assumed	1.24078	2	0.620388	0.265037	0.767579	0.00394019
		Greenhouse-Geisser	1.24078	1.49066	0.83237	0.265037	0.701465	0.00394019
		Huynh-Feldt	1.24078	1.90363	0.651794	0.265037	0.75673	0.00394019
		Lower-bound	1.24078	1	1.24078	0.265037	0.608375	0.00394019
	GRML	Sphericity Assumed	0.494343	2	0.247171	0.55748	0.573973	0.00825193
		Greenhouse-Geisser	0.494343	1.74225	0.283738	0.55748	0.550527	0.00825193
		Huynh-Feldt	0.494343	2	0.247171	0.55748	0.573973	0.00825193
		Lower-bound	0.494343	1	0.494343	0.55748	0.45789	0.00825193
	AML	Sphericity Assumed	0.0276601	2	0.0138301	0.593796	0.553673	0.00878477
		Greenhouse-Geisser	0.0276601	1.50523	0.018376	0.593796	0.508123	0.00878477
		Huynh-Feldt	0.0276601	1.92297	0.014384	0.593796	0.547343	0.00878477
		Lower-bound	0.0276601	1	0.0276601	0.593796	0.443664	0.00878477
	KML	Sphericity Assumed	0.118673	2	0.0593367	1.21858	0.298906	0.0178628
		Greenhouse-Geisser	0.118673	1.28687	0.0922187	1.21858	0.285089	0.0178628
		Huynh-Feldt	0.118673	1.63413	0.0726217	1.21858	0.293609	0.0178628
		Lower-bound	0.118673	1	0.118673	1.21858	0.273589	0.0178628
	KAP	Sphericity Assumed	0.00596128	2	0.00298064	0.0561122	0.945455	0.000836795
		Greenhouse-Geisser	0.00596128	1.5528	0.00383906	0.0561122	0.907091	0.000836795
		Huynh-Feldt	0.00596128	1.98615	0.00300143	0.0561122	0.944564	0.000836795
		Lower-bound	0.00596128	1	0.00596128	0.0561122	0.813472	0.000836795
	KCP	Sphericity Assumed	0.145943	2	0.0729716	0.520301	0.595538	0.00770584
		Greenhouse-Geisser	0.145943	1.75823	0.0830056	0.520301	0.572462	0.00770584
		Huynh-Feldt	0.145943	2	0.0729716	0.520301	0.595538	0.00770584
		Lower-bound	0.145943	1	0.145943	0.520301	0.473223	0.00770584
	HPML	Sphericity Assumed	0.0507792	2	0.0253896	1.38472	0.253954	0.0202489
		Greenhouse-Geisser	0.0507792	1.39779	0.0363283	1.38472	0.251512	0.0202489
		Huynh-Feldt	0.0507792	1.78061	0.0285179	1.38472	0.253889	0.0202489
		Lower-bound	0.0507792	1	0.0507792	1.38472	0.243463	0.0202489
	HPAP	Sphericity Assumed	0.025518	2	0.012759	0.188626	0.828316	0.00280741
		Greenhouse-Geisser	0.025518	1.65018	0.0154638	0.188626	0.786203	0.00280741
		Huynh-Feldt	0.025518	2	0.012759	0.188626	0.828316	0.00280741
		Lower-bound	0.025518	1	0.025518	0.188626	0.665458	0.00280741
	HPCP	Sphericity Assumed	0.177114	2	0.0885568	0.735071	0.481395	0.0108521
		Greenhouse-Geisser	0.177114	1.87672	0.0943742	0.735071	0.473437	0.0108521
		Huynh-Feldt	0.177114	2	0.0885568	0.735071	0.481395	0.0108521
		Lower-bound	0.177114	1	0.177114	0.735071	0.394301	0.0108521
time * Gender * GroupName * BMI_Value	GRVE	Sphericity Assumed	147.995	2	73.9975	4.8291	0.0094381	0.0672304
		Greenhouse-Geisser	147.995	1.81008	81.7615	4.8291	0.0118576	0.0672304
		Huynh-Feldt	147.995	2	73.9975	4.8291	0.0094381	0.0672304
		Lower-bound	147.995	1	147.995	4.8291	0.0314444	0.0672304
	GRAP	Sphericity Assumed	0.421399	2	0.210699	0.0900132	0.913974	0.00134168
		Greenhouse-Geisser	0.421399	1.49066	0.282694	0.0900132	0.858984	0.00134168
		Huynh-Feldt	0.421399	1.90363	0.221366	0.0900132	0.90573	0.00134168
		Lower-bound	0.421399	1	0.421399	0.0900132	0.765089	0.00134168
	GRML	Sphericity Assumed	0.086455	2	0.0432275	0.0974969	0.907169	0.00145306
		Greenhouse-Geisser	0.086455	1.74225	0.0496225	0.0974969	0.882332	0.00145306
		Huynh-Feldt	0.086455	2	0.0432275	0.0974969	0.907169	0.00145306
		Lower-bound	0.086455	1	0.086455	0.0974969	0.755824	0.00145306
	AML	Sphericity Assumed	0.000658416	2	0.000329208	0.0141346	0.985966	0.00021092
		Greenhouse-Geisser	0.000658416	1.50523	0.000437418	0.0141346	0.964638	0.00021092
		Huynh-Feldt	0.000658416	1.92297	0.000342394	0.0141346	0.983822	0.00021092
		Lower-bound	0.000658416	1	0.000658416	0.0141346	0.905719	0.00021092
	KML	Sphericity Assumed	0.032547	2	0.0162735	0.334203	0.716504	0.00496334
		Greenhouse-Geisser	0.032547	1.28687	0.0252916	0.334203	0.620333	0.00496334
		Huynh-Feldt	0.032547	1.63413	0.019917	0.334203	0.672713	0.00496334
		Lower-bound	0.032547	1	0.032547	0.334203	0.565133	0.00496334
	KAP	Sphericity Assumed	0.326089	2	0.163044	3.0694	0.0497287	0.0438052
		Greenhouse-Geisser	0.326089	1.5528	0.210001	3.0694	0.0633211	0.0438052
		Huynh-Feldt	0.326089	1.98615	0.164182	3.0694	0.050104	0.0438052
		Lower-bound	0.326089	1	0.326089	3.0694	0.0843543	0.0438052
	KCP	Sphericity Assumed	1.24507	2	0.622533	4.43877	0.0135968	0.0621339
		Greenhouse-Geisser	1.24507	1.75823	0.708134	4.43877	0.017534	0.0621339
		Huynh-Feldt	1.24507	2	0.622533	4.43877	0.0135968	0.0621339
		Lower-bound	1.24507	1	1.24507	4.43877	0.0388791	0.0621339
	HPML	Sphericity Assumed	0.0534969	2	0.0267485	1.45883	0.236177	0.0213096
		Greenhouse-Geisser	0.0534969	1.39779	0.0382726	1.45883	0.236824	0.0213096
		Huynh-Feldt	0.0534969	1.78061	0.0300442	1.45883	0.237147	0.0213096
		Lower-bound	0.0534969	1	0.0534969	1.45883	0.231363	0.0213096
	HPAP	Sphericity Assumed	0.365835	2	0.182918	2.70421	0.0705761	0.0387955
		Greenhouse-Geisser	0.365835	1.65018	0.221695	2.70421	0.0815062	0.0387955
		Huynh-Feldt	0.365835	2	0.182918	2.70421	0.0705761	0.0387955
		Lower-bound	0.365835	1	0.365835	2.70421	0.104768	0.0387955
	HPCP	Sphericity Assumed	0.689286	2	0.344643	2.86073	0.0607286	0.040949
		Greenhouse-Geisser	0.689286	1.87672	0.367283	2.86073	0.0643379	0.040949
		Huynh-Feldt	0.689286	2	0.344643	2.86073	0.0607286	0.040949
		Lower-bound	0.689286	1	0.689286	2.86073	0.0954132	0.040949
time * Gender * AgeGroup * BMI_Value	GRVE	Sphericity Assumed	68.7492	2	34.3746	2.2433	0.110079	0.0323973
		Greenhouse-Geisser	68.7492	1.81008	37.9812	2.2433	0.115593	0.0323973
		Huynh-Feldt	68.7492	2	34.3746	2.2433	0.110079	0.0323973
		Lower-bound	68.7492	1	68.7492	2.2433	0.138891	0.0323973
	GRAP	Sphericity Assumed	3.87156	2	1.93578	0.826988	0.439584	0.0121926
		Greenhouse-Geisser	3.87156	1.49066	2.59722	0.826988	0.409157	0.0121926
		Huynh-Feldt	3.87156	1.90363	2.03377	0.826988	0.434531	0.0121926
		Lower-bound	3.87156	1	3.87156	0.826988	0.366405	0.0121926
	GRML	Sphericity Assumed	0.939395	2	0.469698	1.05937	0.349558	0.0155654
		Greenhouse-Geisser	0.939395	1.74225	0.539184	1.05937	0.342281	0.0155654
		Huynh-Feldt	0.939395	2	0.469698	1.05937	0.349558	0.0155654
		Lower-bound	0.939395	1	0.939395	1.05937	0.30706	0.0155654
	AML	Sphericity Assumed	0.0778965	2	0.0389483	1.67225	0.191719	0.0243512
		Greenhouse-Geisser	0.0778965	1.50523	0.0517505	1.67225	0.198553	0.0243512
		Huynh-Feldt	0.0778965	1.92297	0.0405084	1.67225	0.192937	0.0243512
		Lower-bound	0.0778965	1	0.0778965	1.67225	0.200398	0.0243512
	KML	Sphericity Assumed	0.0576863	2	0.0288432	0.592341	0.554473	0.00876343
		Greenhouse-Geisser	0.0576863	1.28687	0.0448269	0.592341	0.483901	0.00876343
		Huynh-Feldt	0.0576863	1.63413	0.0353009	0.592341	0.521956	0.00876343
		Lower-bound	0.0576863	1	0.0576863	0.592341	0.44422	0.00876343
	KAP	Sphericity Assumed	0.0134497	2	0.00672484	0.126599	0.881192	0.00188597
		Greenhouse-Geisser	0.0134497	1.5528	0.00866158	0.126599	0.829378	0.00188597
		Huynh-Feldt	0.0134497	1.98615	0.00677175	0.126599	0.879886	0.00188597
		Lower-bound	0.0134497	1	0.0134497	0.126599	0.723103	0.00188597
	KCP	Sphericity Assumed	0.666138	2	0.333069	2.37484	0.0969342	0.034232
		Greenhouse-Geisser	0.666138	1.75823	0.378868	2.37484	0.104232	0.034232
		Huynh-Feldt	0.666138	2	0.333069	2.37484	0.0969342	0.034232
		Lower-bound	0.666138	1	0.666138	2.37484	0.128014	0.034232
	HPML	Sphericity Assumed	0.00996733	2	0.00498366	0.271803	0.762424	0.00404037
		Greenhouse-Geisser	0.00996733	1.39779	0.0071308	0.271803	0.681643	0.00404037
		Huynh-Feldt	0.00996733	1.78061	0.00559771	0.271803	0.73673	0.00404037
		Lower-bound	0.00996733	1	0.00996733	0.271803	0.603844	0.00404037
	HPAP	Sphericity Assumed	0.112636	2	0.056318	0.832591	0.437158	0.0122742
		Greenhouse-Geisser	0.112636	1.65018	0.0682569	0.832591	0.417604	0.0122742
		Huynh-Feldt	0.112636	2	0.056318	0.832591	0.437158	0.0122742
		Lower-bound	0.112636	1	0.112636	0.832591	0.364796	0.0122742
	HPCP	Sphericity Assumed	0.634318	2	0.317159	2.6326	0.075608	0.037807
		Greenhouse-Geisser	0.634318	1.87672	0.337994	2.6326	0.0793222	0.037807
		Huynh-Feldt	0.634318	2	0.317159	2.6326	0.075608	0.037807
		Lower-bound	0.634318	1	0.634318	2.6326	0.109387	0.037807
time * GroupName * AgeGroup * BMI_Value	GRVE	Sphericity Assumed	64.7965	2	32.3983	2.11432	0.124725	0.0305916
		Greenhouse-Geisser	64.7965	1.81008	35.7976	2.11432	0.129935	0.0305916
		Huynh-Feldt	64.7965	2	32.3983	2.11432	0.124725	0.0305916
		Lower-bound	64.7965	1	64.7965	2.11432	0.150595	0.0305916
	GRAP	Sphericity Assumed	0.817025	2	0.408513	0.174521	0.84005	0.00259803
		Greenhouse-Geisser	0.817025	1.49066	0.548098	0.174521	0.775102	0.00259803
		Huynh-Feldt	0.817025	1.90363	0.429193	0.174521	0.829716	0.00259803
		Lower-bound	0.817025	1	0.817025	0.174521	0.67746	0.00259803
	GRML	Sphericity Assumed	0.38931	2	0.194655	0.439032	0.645584	0.00651005
		Greenhouse-Geisser	0.38931	1.74225	0.223452	0.439032	0.618309	0.00651005
		Huynh-Feldt	0.38931	2	0.194655	0.439032	0.645584	0.00651005
		Lower-bound	0.38931	1	0.38931	0.439032	0.509863	0.00651005
	AML	Sphericity Assumed	0.123494	2	0.0617469	2.65111	0.0742731	0.0380628
		Greenhouse-Geisser	0.123494	1.50523	0.082043	2.65111	0.090126	0.0380628
		Huynh-Feldt	0.123494	1.92297	0.0642202	2.65111	0.0765717	0.0380628
		Lower-bound	0.123494	1	0.123494	2.65111	0.108171	0.0380628
	KML	Sphericity Assumed	0.0186231	2	0.00931156	0.191228	0.826169	0.00284603
		Greenhouse-Geisser	0.0186231	1.28687	0.0144717	0.191228	0.725453	0.00284603
		Huynh-Feldt	0.0186231	1.63413	0.0113963	0.191228	0.781754	0.00284603
		Lower-bound	0.0186231	1	0.0186231	0.191228	0.663303	0.00284603
	KAP	Sphericity Assumed	0.0158899	2	0.00794495	0.149568	0.861223	0.00222739
		Greenhouse-Geisser	0.0158899	1.5528	0.0102331	0.149568	0.807292	0.00222739
		Huynh-Feldt	0.0158899	1.98615	0.00800038	0.149568	0.859843	0.00222739
		Lower-bound	0.0158899	1	0.0158899	0.149568	0.700174	0.00222739
	KCP	Sphericity Assumed	0.665719	2	0.33286	2.37335	0.0970742	0.0342112
		Greenhouse-Geisser	0.665719	1.75823	0.378629	2.37335	0.10437	0.0342112
		Huynh-Feldt	0.665719	2	0.33286	2.37335	0.0970742	0.0342112
		Lower-bound	0.665719	1	0.665719	2.37335	0.128132	0.0342112
	HPML	Sphericity Assumed	0.0788744	2	0.0394372	2.15086	0.120386	0.0311038
		Greenhouse-Geisser	0.0788744	1.39779	0.0564281	2.15086	0.137292	0.0311038
		Huynh-Feldt	0.0788744	1.78061	0.0442964	2.15086	0.126527	0.0311038
		Lower-bound	0.0788744	1	0.0788744	2.15086	0.147169	0.0311038
	HPAP	Sphericity Assumed	0.508712	2	0.254356	3.76034	0.0257684	0.053142
		Greenhouse-Geisser	0.508712	1.65018	0.308278	3.76034	0.0340328	0.053142
		Huynh-Feldt	0.508712	2	0.254356	3.76034	0.0257684	0.053142
		Lower-bound	0.508712	1	0.508712	3.76034	0.0566946	0.053142
	HPCP	Sphericity Assumed	0.326598	2	0.163299	1.35547	0.261337	0.0198298
		Greenhouse-Geisser	0.326598	1.87672	0.174027	1.35547	0.261145	0.0198298
		Huynh-Feldt	0.326598	2	0.163299	1.35547	0.261337	0.0198298
		Lower-bound	0.326598	1	0.326598	1.35547	0.248453	0.0198298
time * Gender * GroupName * AgeGroup * BMI_Value	GRVE	Sphericity Assumed	114.089	2	57.0444	3.72274	0.0267027	0.0526385
		Greenhouse-Geisser	114.089	1.81008	63.0297	3.72274	0.0309724	0.0526385
		Huynh-Feldt	114.089	2	57.0444	3.72274	0.0267027	0.0526385
		Lower-bound	114.089	1	114.089	3.72274	0.0579126	0.0526385
	GRAP	Sphericity Assumed	13.4499	2	6.72497	2.87298	0.060019	0.0411172
		Greenhouse-Geisser	13.4499	1.49066	9.02283	2.87298	0.0762182	0.0411172
		Huynh-Feldt	13.4499	1.90363	7.06541	2.87298	0.0628167	0.0411172
		Lower-bound	13.4499	1	13.4499	2.87298	0.094721	0.0411172
	GRML	Sphericity Assumed	0.712975	2	0.356488	0.804036	0.449666	0.0118582
		Greenhouse-Geisser	0.712975	1.74225	0.409226	0.804036	0.434735	0.0118582
		Huynh-Feldt	0.712975	2	0.356488	0.804036	0.449666	0.0118582
		Lower-bound	0.712975	1	0.712975	0.804036	0.3731	0.0118582
	AML	Sphericity Assumed	0.161751	2	0.0808756	3.47241	0.0338635	0.0492733
		Greenhouse-Geisser	0.161751	1.50523	0.107459	3.47241	0.0475831	0.0492733
		Huynh-Feldt	0.161751	1.92297	0.0841151	3.47241	0.0357074	0.0492733
		Lower-bound	0.161751	1	0.161751	3.47241	0.0667836	0.0492733
	KML	Sphericity Assumed	0.194749	2	0.0973745	1.99974	0.13939	0.0289819
		Greenhouse-Geisser	0.194749	1.28687	0.151336	1.99974	0.15678	0.0289819
		Huynh-Feldt	0.194749	1.63413	0.119176	1.99974	0.14863	0.0289819
		Lower-bound	0.194749	1	0.194749	1.99974	0.161956	0.0289819
	KAP	Sphericity Assumed	0.165396	2	0.0826982	1.55684	0.214589	0.0227088
		Greenhouse-Geisser	0.165396	1.5528	0.106515	1.55684	0.218338	0.0227088
		Huynh-Feldt	0.165396	1.98615	0.0832751	1.55684	0.21474	0.0227088
		Lower-bound	0.165396	1	0.165396	1.55684	0.216472	0.0227088
	KCP	Sphericity Assumed	0.996298	2	0.498149	3.55189	0.0314001	0.0503444
		Greenhouse-Geisser	0.996298	1.75823	0.566647	3.55189	0.0373495	0.0503444
		Huynh-Feldt	0.996298	2	0.498149	3.55189	0.0314001	0.0503444
		Lower-bound	0.996298	1	0.996298	3.55189	0.063816	0.0503444
	HPML	Sphericity Assumed	0.000134843	2	6.74217e-05	0.0036771	0.99633	5.4879e-05
		Greenhouse-Geisser	0.000134843	1.39779	9.64693e-05	0.0036771	0.983015	5.4879e-05
		Huynh-Feldt	0.000134843	1.78061	7.57289e-05	0.0036771	0.993617	5.4879e-05
		Lower-bound	0.000134843	1	0.000134843	0.0036771	0.951827	5.4879e-05
	HPAP	Sphericity Assumed	0.837033	2	0.418517	6.18725	0.00269053	0.08454
		Greenhouse-Geisser	0.837033	1.65018	0.507238	6.18725	0.00493693	0.08454
		Huynh-Feldt	0.837033	2	0.418517	6.18725	0.00269053	0.08454
		Lower-bound	0.837033	1	0.837033	6.18725	0.0153631	0.08454
	HPCP	Sphericity Assumed	0.442959	2	0.22148	1.8384	0.16306	0.0267061
		Greenhouse-Geisser	0.442959	1.87672	0.236029	1.8384	0.165704	0.0267061
		Huynh-Feldt	0.442959	2	0.22148	1.8384	0.16306	0.0267061
		Lower-bound	0.442959	1	0.442959	1.8384	0.179691	0.0267061
Error(time)	GRVE	Sphericity Assumed	2053.32	134	15.3233
		Greenhouse-Geisser	2053.32	121.275	16.931
		Huynh-Feldt	2053.32	134	15.3233
		Lower-bound	2053.32	67	30.6465
	GRAP	Sphericity Assumed	313.662	134	2.34076
		Greenhouse-Geisser	313.662	99.8739	3.14058
		Huynh-Feldt	313.662	127.543	2.45926
		Lower-bound	313.662	67	4.68152
	GRML	Sphericity Assumed	59.412	134	0.443373
		Greenhouse-Geisser	59.412	116.731	0.508965
		Huynh-Feldt	59.412	134	0.443373
		Lower-bound	59.412	67	0.886746
	AML	Sphericity Assumed	3.12098	134	0.0232909
		Greenhouse-Geisser	3.12098	100.851	0.0309466
		Huynh-Feldt	3.12098	128.839	0.0242239
		Lower-bound	3.12098	67	0.0465819
	KML	Sphericity Assumed	6.52493	134	0.0486935
		Greenhouse-Geisser	6.52493	86.2202	0.0756775
		Huynh-Feldt	6.52493	109.487	0.0595956
		Lower-bound	6.52493	67	0.0973871
	KAP	Sphericity Assumed	7.11798	134	0.0531192
		Greenhouse-Geisser	7.11798	104.037	0.0684175
		Huynh-Feldt	7.11798	133.072	0.0534898
		Lower-bound	7.11798	67	0.106238
	KCP	Sphericity Assumed	18.7934	134	0.140249
		Greenhouse-Geisser	18.7934	117.802	0.159534
		Huynh-Feldt	18.7934	134	0.140249
		Lower-bound	18.7934	67	0.280498
	HPML	Sphericity Assumed	2.45697	134	0.0183356
		Greenhouse-Geisser	2.45697	93.6516	0.0262352
		Huynh-Feldt	2.45697	119.301	0.0205948
		Lower-bound	2.45697	67	0.0366712
	HPAP	Sphericity Assumed	9.064	134	0.0676418
		Greenhouse-Geisser	9.064	110.562	0.0819812
		Huynh-Feldt	9.064	134	0.0676418
		Lower-bound	9.064	67	0.135284
	HPCP	Sphericity Assumed	16.1435	134	0.120474
		Greenhouse-Geisser	16.1435	125.74	0.128388
		Huynh-Feldt	16.1435	134	0.120474
		Lower-bound	16.1435	67	0.240948
