# Supplementary material for: Relationship Between the Choice of Clinical Treatment, Gait Functionality and Kinetics in Patients With Comparable Knee Osteoarthritis
Source: Front Bioeng Biotechnol. 2022 Mar 11;10:820186. doi: 10.3389/fbioe.2022.820186 (PMC8962661; doi:10.3389/fbioe.2022.820186)
Supplement: Supplementary file 2 [file Table3.xlsx]

## Sheet: Raw_Data
Patient ID	Sample	Gender	GroupName	AgeGroup	BMI_Value	velMEANM	tRSTRIDE_M	tLGRVEM	tLAFEM	tLKFEM	tLKAAM	tLKIEM	tLHPFEM	tLHPAAM	tLHPIEM
79	1	Female	Conservative	68-75	nonobese – BMI<30	0.717	1.222	0.246	0.38	-0.366	0.468	-0.08	0.316	0.885	-0.056
79	2	Female	Conservative	68-75	nonobese – BMI<30	0.717	1.222	0.249	0.567	-0.305	0.414	-0.105	0.111	0.813	-0.088
79	3	Female	Conservative	68-75	nonobese – BMI<30	0.717	1.222	0.234	0.982	-0.416	0.336	-0.143	-0.107	0.783	-0.135
1024	1	Male	Conservative	68-75	nonobese – BMI<30	1.037	1.15	0.252	0.171	0.472	0.277	-0.039	0.086	0.627	0.059
1024	2	Male	Conservative	68-75	nonobese – BMI<30	1.037	1.15	0.408	0.419	0.331	0.368	-0.094	-0.29	0.648	-0.034
1024	3	Male	Conservative	68-75	nonobese – BMI<30	1.037	1.15	0.747	1.17	0.274	0.256	-0.175	-0.83	0.429	-0.125
1002	1	Male	Conservative	68-75	nonobese – BMI<30	0.993	1.13	-0.012	0.127	-0.007	0.221	-0.003	0.436	0.41	0.035
1002	2	Male	Conservative	68-75	nonobese – BMI<30	0.993	1.13	0.123	0.494	0.009	0.027	-0.014	0.034	0.338	-0.008
1002	3	Male	Conservative	68-75	nonobese – BMI<30	0.993	1.13	0.398	1.136	0.05	-0.073	-0.015	-0.518	0.35	-0.019
1008	1	Female	Conservative	60-67	nonobese – BMI<30	1.365	0.94	0.377	0.041	0.247	0.384	-0.04	0.112	0.85	0.055
1008	2	Female	Conservative	60-67	nonobese – BMI<30	1.365	0.94	0.242	0.478	0.048	0.163	-0.052	-0.211	0.526	-0.031
1008	3	Female	Conservative	60-67	nonobese – BMI<30	1.365	0.94	0.527	1.12	0.119	0.234	-0.118	-1.115	0.763	-0.133
1018	1	Female	TKR	68-75	obese – BMI≥30	0.822	1.16	0.271	0.12	0.191	0.38	-0.041	0.124	1.039	0.038
1018	2	Female	TKR	68-75	obese – BMI≥30	0.822	1.16	0.296	0.443	0.142	0.304	-0.067	-0.147	0.879	-0.008
1018	3	Female	TKR	68-75	obese – BMI≥30	0.822	1.16	0.185	1.037	-0.017	0.28	-0.091	-0.368	0.865	-0.06
1019	1	Female	TKR	60-67	nonobese – BMI<30	0.786	1.25	0.271	0.302	-0.016	0.491	-0.073	-0.025	0.735	-0.063
1019	2	Female	TKR	60-67	nonobese – BMI<30	0.786	1.25	0.198	0.619	-0.243	0.351	-0.106	-0.184	0.633	-0.112
1019	3	Female	TKR	60-67	nonobese – BMI<30	0.786	1.25	0.239	1.029	-0.342	0.334	-0.142	-0.481	0.666	-0.139
1029	1	Female	Conservative	68-75	nonobese – BMI<30	0.723	1.42	0.006	0.16	0.322	0.394	-0.008	0.189	0.593	0.074
1029	2	Female	Conservative	68-75	nonobese – BMI<30	0.723	1.42	0.064	0.395	0.194	0.388	-0.041	-0.019	0.672	0.031
1029	3	Female	Conservative	68-75	nonobese – BMI<30	0.723	1.42	0.222	1.096	0.095	0.262	-0.09	-0.41	0.605	-0.037
1031	1	Female	Conservative	60-67	nonobese – BMI<30	1.189	1.09	-0.223	0.178	0.209	0.342	0.007	0.11	0.487	0.066
1031	2	Female	Conservative	60-67	nonobese – BMI<30	1.189	1.09	-0.061	0.48	0.007	0.191	-0.026	-0.128	0.386	0
1031	3	Female	Conservative	60-67	nonobese – BMI<30	1.189	1.09	0.415	1.141	-0.062	0.12	-0.078	-0.591	0.307	-0.06
1035	1	Female	Conservative	68-75	obese – BMI≥30	1.005	1.2	-0.034	0.141	-0.136	0.242	-0.008	0.236	0.606	0.008
1035	2	Female	Conservative	68-75	obese – BMI≥30	1.005	1.2	0.238	0.645	-0.29	0.186	-0.077	-0.167	0.518	-0.098
1035	3	Female	Conservative	68-75	obese – BMI≥30	1.005	1.2	0.291	1.38	-0.349	0.245	-0.129	-0.548	0.615	-0.145
1036	1	Male	Conservative	68-75	nonobese – BMI<30	0.998	1.14	-0.069	0.234	0.281	0.428	-0.007	0.533	0.639	0.121
1036	2	Male	Conservative	68-75	nonobese – BMI<30	0.998	1.14	0.12	0.418	0.093	0.313	-0.047	0.147	0.601	0.025
1036	3	Male	Conservative	68-75	nonobese – BMI<30	0.998	1.14	0.382	1.151	-0.013	0.379	-0.149	-0.334	0.754	-0.087
1037	1	Male	Conservative	68-75	nonobese – BMI<30	0.951	1.2	0.023	0.212	0.193	0.258	-0.01	0.213	0.688	0.047
1037	2	Male	Conservative	68-75	nonobese – BMI<30	0.951	1.2	0.304	0.628	-0.081	0.167	-0.066	-0.136	0.603	-0.062
1037	3	Male	Conservative	68-75	nonobese – BMI<30	0.951	1.2	0.6	1.162	-0.04	0.184	-0.115	-0.674	0.717	-0.109
1041	1	Female	TKR	60-67	nonobese – BMI<30	0.806	1.252	0.287	0.28	0.327	0.465	-0.066	-0.026	0.627	0.018
1041	2	Female	TKR	60-67	nonobese – BMI<30	0.806	1.252	0.247	0.57	0.209	0.412	-0.093	-0.189	0.633	-0.024
1041	3	Female	TKR	60-67	nonobese – BMI<30	0.806	1.252	0.152	1.152	0.019	0.374	-0.131	-0.408	0.628	-0.065
1045	1	Male	Conservative	60-67	obese – BMI≥30	1.334	1	-0.039	0.018	0.562	0.311	0.01	0.207	0.754	0.129
1045	2	Male	Conservative	60-67	obese – BMI≥30	1.334	1	0.198	0.413	0.147	0.2	-0.049	-0.086	0.555	0.002
1045	3	Male	Conservative	60-67	obese – BMI≥30	1.334	1	0.256	1.098	0.028	0.241	-0.094	-0.814	0.711	-0.078
1053	1	Male	TKR	68-75	obese – BMI≥30	1.105	1.14	-0.25	0.154	0.027	0.602	0.003	0.309	0.567	0.077
1053	2	Male	TKR	68-75	obese – BMI≥30	1.105	1.14	-0.107	0.422	-0.039	0.431	-0.047	0.042	0.49	0.007
1053	3	Male	TKR	68-75	obese – BMI≥30	1.105	1.14	0.144	1.042	-0.122	0.412	-0.139	-0.337	0.471	-0.075
1021	1	Female	Conservative	68-75	nonobese – BMI<30	0.875	1.241	0.16	0.354	-0.224	0.285	-0.05	0.069	0.85	-0.061
1021	2	Female	Conservative	68-75	nonobese – BMI<30	0.875	1.241	0.339	0.604	-0.346	0.227	-0.097	-0.169	0.803	-0.137
1021	3	Female	Conservative	68-75	nonobese – BMI<30	0.875	1.241	0.841	1.007	-0.339	0.211	-0.181	-0.633	0.858	-0.219
1055	1	Male	Conservative	60-67	obese – BMI≥30	1.357	1.04	0.148	0.143	0.283	0.591	-0.035	0.785	0.547	0.132
1055	2	Male	Conservative	60-67	obese – BMI≥30	1.357	1.04	0.286	0.716	-0.026	0.349	-0.11	0.059	0.466	-0.019
1055	3	Male	Conservative	60-67	obese – BMI≥30	1.357	1.04	0.349	1.256	-0.012	0.382	-0.148	-0.477	0.437	-0.064
1056	1	Female	TKR	68-75	nonobese – BMI<30	1	1.16	0.262	0.144	-0.449	0.676	-0.055	0.043	0.674	-0.105
1056	2	Female	TKR	68-75	nonobese – BMI<30	1	1.16	0.233	0.349	-0.187	0.611	-0.09	-0.151	0.648	-0.111
1056	3	Female	TKR	68-75	nonobese – BMI<30	1	1.16	0.211	0.993	-0.399	0.56	-0.178	-0.488	0.547	-0.171
1059	1	Female	TKR	60-67	nonobese – BMI<30	0.91	1.15	-0.166	0.181	-0.069	0.419	-0.006	0.17	0.79	0.042
1059	2	Female	TKR	60-67	nonobese – BMI<30	0.91	1.15	-0.005	0.43	-0.116	0.302	-0.045	-0.07	0.667	-0.026
1059	3	Female	TKR	60-67	nonobese – BMI<30	0.91	1.15	0.128	1.157	-0.19	0.219	-0.094	-0.486	0.625	-0.084
1061	1	Female	Conservative	60-67	obese – BMI≥30	0.909	1.22	0.038	0.227	-0.277	0.375	-0.033	0.192	0.6	-0.021
1061	2	Female	Conservative	60-67	obese – BMI≥30	0.909	1.22	0.136	0.524	-0.216	0.22	-0.064	-0.088	0.511	-0.057
1061	3	Female	Conservative	60-67	obese – BMI≥30	0.909	1.22	0.355	0.966	-0.158	0.19	-0.093	-0.375	0.485	-0.071
1062	1	Female	Conservative	60-67	nonobese – BMI<30	1.044	1.15	0.039	-0.056	0.318	0.132	0.005	0.164	0.501	0.048
1062	2	Female	Conservative	60-67	nonobese – BMI<30	1.044	1.15	0.134	0.308	0.166	0.119	-0.016	-0.151	0.504	0.006
1062	3	Female	Conservative	60-67	nonobese – BMI<30	1.044	1.15	0.662	1.113	0.047	0.081	-0.082	-0.695	0.626	-0.069
2060	1	Male	TKR	68-75	obese – BMI≥30	1.102	1.1	0.26	0.182	0.056	0.267	-0.035	0.653	0.31	0.027
2060	2	Male	TKR	68-75	obese – BMI≥30	1.102	1.1	0.309	0.562	0.02	0.237	-0.062	0.115	0.4	-0.015
2060	3	Male	TKR	68-75	obese – BMI≥30	1.102	1.1	0.677	1.352	0	0.183	-0.118	-0.566	0.402	-0.087
2061	1	Male	TKR	68-75	obese – BMI≥30	0.754	1.34	-0.098	0.311	0.285	0.543	-0.024	0.218	0.453	0.1
2061	2	Male	TKR	68-75	obese – BMI≥30	0.754	1.34	0.018	0.636	0.163	0.416	-0.064	-0.018	0.474	0.04
2061	3	Male	TKR	68-75	obese – BMI≥30	0.754	1.34	0.177	0.963	0.128	0.348	-0.093	-0.262	0.443	-0.014
2064	1	Female	TKR	68-75	obese – BMI≥30	0.812	1.08	0.346	0.201	0.244	0.463	-0.065	-0.162	0.9	0.026
2064	2	Female	TKR	68-75	obese – BMI≥30	0.812	1.08	0.174	0.501	0.052	0.384	-0.084	-0.296	0.74	-0.057
2064	3	Female	TKR	68-75	obese – BMI≥30	0.812	1.08	0.107	0.619	-0.006	0.325	-0.082	-0.393	0.688	-0.071
2067	1	Male	Conservative	60-67	nonobese – BMI<30	1.33	1.07	-0.559	0.27	0.422	0.323	0.048	0.333	0.421	0.124
2067	2	Male	Conservative	60-67	nonobese – BMI<30	1.33	1.07	-0.178	0.63	-0.029	0.053	0.004	-0.114	0.276	0.012
2067	3	Male	Conservative	60-67	nonobese – BMI<30	1.33	1.07	-0.066	1.229	0.017	0.183	-0.053	-0.825	0.495	-0.027
2068	1	Female	TKR	60-67	obese – BMI≥30	0.818	1.1	0.04	0.162	0.028	0.286	-0.018	0.433	0.67	0.054
2068	2	Female	TKR	60-67	obese – BMI≥30	0.818	1.1	0.126	0.472	-0.002	0.225	-0.045	0.167	0.599	0.009
2068	3	Female	TKR	60-67	obese – BMI≥30	0.818	1.1	0.219	0.838	-0.055	0.151	-0.065	-0.092	0.549	-0.039
2066	1	Male	Conservative	68-75	obese – BMI≥30	1.059	1.1	0.105	0.384	0.245	0.619	-0.067	0.245	0.622	0.081
2066	2	Male	Conservative	68-75	obese – BMI≥30	1.059	1.1	0.032	0.703	0.106	0.537	-0.109	-0.035	0.64	0.009
2066	3	Male	Conservative	68-75	obese – BMI≥30	1.059	1.1	0.099	1.168	0.149	0.482	-0.154	-0.447	0.526	-0.047
2073	1	Male	Conservative	68-75	obese – BMI≥30	1.038	1.08	0.132	0.052	0.252	0.331	-0.014	0.294	0.343	0.045
2073	2	Male	Conservative	68-75	obese – BMI≥30	1.038	1.08	0.322	0.356	0.126	0.226	-0.058	-0.258	0.351	-0.041
2073	3	Male	Conservative	68-75	obese – BMI≥30	1.038	1.08	0.372	1.031	0.162	0.244	-0.099	-0.878	0.507	-0.086
2072	1	Female	TKR	60-67	obese – BMI≥30	0.759	1.3	0.228	0.055	0.216	0.371	-0.025	-0.15	0.729	0.024
2072	2	Female	TKR	60-67	obese – BMI≥30	0.759	1.3	0.246	0.277	0.068	0.324	-0.046	-0.278	0.702	-0.026
2072	3	Female	TKR	60-67	obese – BMI≥30	0.759	1.3	0.243	0.781	0.004	0.172	-0.056	-0.531	0.635	-0.045
2083	1	Male	Conservative	68-75	obese – BMI≥30	1.206	1.06	-0.262	-0.017	0.295	0.736	0.03	0.541	0.684	0.188
2083	2	Male	Conservative	68-75	obese – BMI≥30	1.206	1.06	0.013	0.534	0.012	0.383	-0.072	-0.053	0.511	0.003
2083	3	Male	Conservative	68-75	obese – BMI≥30	1.206	1.06	0.287	1.11	-0.084	0.451	-0.166	-0.551	0.608	-0.096
2078	1	Male	Conservative	60-67	obese – BMI≥30	1.142	1.11	0.051	0.052	0.065	0.395	-0.01	0.469	0.417	0.059
2078	2	Male	Conservative	60-67	obese – BMI≥30	1.142	1.11	-0.029	0.417	-0.123	0.356	-0.047	0.062	0.457	-0.006
2078	3	Male	Conservative	60-67	obese – BMI≥30	1.142	1.11	0.322	1.05	-0.21	0.441	-0.153	-0.43	0.531	-0.111
2091	1	Female	TKR	60-67	obese – BMI≥30	0.826	1.15	0.244	0.172	0.107	0.379	-0.037	-0.221	0.667	-0.042
2091	2	Female	TKR	60-67	obese – BMI≥30	0.826	1.15	0.287	0.282	0.079	0.358	-0.052	-0.302	0.622	-0.065
2091	3	Female	TKR	60-67	obese – BMI≥30	0.826	1.15	0.331	0.846	0.015	0.319	-0.107	-0.683	0.571	-0.122
2092	1	Male	TKR	68-75	nonobese – BMI<30	0.974	1.04	0.29	-0.018	-0.592	0.31	-0.022	0.183	0.517	-0.089
2092	2	Male	TKR	68-75	nonobese – BMI<30	0.974	1.04	0.134	0.212	-0.482	0.265	-0.033	0.009	0.489	-0.09
2092	3	Male	TKR	68-75	nonobese – BMI<30	0.974	1.04	-0.016	0.629	-0.635	0.157	-0.048	-0.173	0.43	-0.089
2094	1	Female	TKR	60-67	obese – BMI≥30	0.702	1.36	-0.026	0.173	0.062	0.317	-0.014	-0.24	0.714	-0.012
2094	2	Female	TKR	60-67	obese – BMI≥30	0.702	1.36	-0.099	0.457	-0.005	0.259	-0.026	-0.367	0.599	-0.032
2094	3	Female	TKR	60-67	obese – BMI≥30	0.702	1.36	-0.067	0.697	-0.036	0.223	-0.038	-0.508	0.572	-0.044
2097	1	Female	TKR	68-75	nonobese – BMI<30	0.582	1.37	0.069	0.026	-0.067	0.437	-0.01	-0.076	0.838	-0.018
2097	2	Female	TKR	68-75	nonobese – BMI<30	0.582	1.37	0.159	0.218	-0.16	0.366	-0.044	-0.129	0.73	-0.065
2097	3	Female	TKR	68-75	nonobese – BMI<30	0.582	1.37	0.324	0.895	-0.308	0.232	-0.11	-0.361	0.631	-0.126
1044	1	Female	TKR	68-75	obese – BMI≥30	0.568	1.44	0.099	0.474	-0.243	0.318	-0.06	0.388	0.698	-0.002
1044	2	Female	TKR	68-75	obese – BMI≥30	0.568	1.44	0.07	0.735	-0.219	0.282	-0.08	0.145	0.617	-0.03
1044	3	Female	TKR	68-75	obese – BMI≥30	0.568	1.44	0.061	0.797	-0.202	0.267	-0.08	0.08	0.587	-0.032
73	1	Female	Conservative	68-75	obese – BMI≥30	0.818	1.184	-0.014	-0.058	0.397	0.15	0.006	0.65	0.465	0.104
73	2	Female	Conservative	68-75	obese – BMI≥30	0.818	1.184	-0.103	0.079	0.216	0.308	0.002	0.525	0.628	0.117
73	3	Female	Conservative	68-75	obese – BMI≥30	0.818	1.184	-0.086	0.679	0.084	0.309	-0.061	0.137	0.643	0.023
72	1	Male	Conservative	68-75	nonobese – BMI<30	1.35	1.026	0.01	0.061	0.466	0.478	-0.014	0.718	0.502	0.135
72	2	Male	Conservative	68-75	nonobese – BMI<30	1.35	1.026	0.293	0.559	-0.076	0.308	-0.092	0.292	0.387	-0.008
72	3	Male	Conservative	68-75	nonobese – BMI<30	1.35	1.026	0.659	1.376	-0.151	0.57	-0.245	-0.246	0.701	-0.132
74	1	Female	Conservative	60-67	obese – BMI≥30	0.891	1.187	-0.182	0.27	-0.01	0.321	-0.009	0.609	0.638	0.058
74	2	Female	Conservative	60-67	obese – BMI≥30	0.891	1.187	-0.048	0.554	-0.001	0.264	-0.041	0.221	0.636	0.009
74	3	Female	Conservative	60-67	obese – BMI≥30	0.891	1.187	0.15	1.288	-0.012	0.211	-0.088	-0.116	0.709	-0.035
1023	1	Male	TKR	68-75	obese – BMI≥30	1.021	1.116	0.008	0.397	0.177	0.413	-0.039	0.264	0.618	0.073
1023	2	Male	TKR	68-75	obese – BMI≥30	1.021	1.116	0.012	0.669	0.079	0.361	-0.068	0.044	0.599	0.009
1023	3	Male	TKR	68-75	obese – BMI≥30	1.021	1.116	-0.026	1.093	0.136	0.366	-0.1	-0.263	0.685	-0.02
1026	1	Female	TKR	68-75	nonobese – BMI<30	0.631	1.291	-0.31	0.219	0.12	0.487	0.003	-0.13	0.76	0.019
1026	2	Female	TKR	68-75	nonobese – BMI<30	0.631	1.291	-0.221	0.411	-0.019	0.428	-0.031	-0.172	0.683	-0.022
1026	3	Female	TKR	68-75	nonobese – BMI<30	0.631	1.291	-0.223	0.646	-0.109	0.411	-0.055	-0.289	0.625	-0.045
1003	1	Female	Conservative	68-75	obese – BMI≥30	0.8	1.2	0.09	0.09	-0.122	0.445	-0.021	0.528	0.968	0.064
1003	2	Female	Conservative	68-75	obese – BMI≥30	0.8	1.2	0.108	0.26	-0.098	0.448	-0.047	0.337	0.981	0.037
1003	3	Female	Conservative	68-75	obese – BMI≥30	0.8	1.2	0.033	1.032	-0.263	0.35	-0.11	0.036	0.974	-0.068
1006	1	Female	Conservative	68-75	nonobese – BMI<30	0.61	1.29	-0.199	0.307	-0.206	0.485	-0.024	0.259	0.826	0.014
1006	2	Female	Conservative	68-75	nonobese – BMI<30	0.61	1.29	-0.14	0.475	-0.211	0.452	-0.053	0.099	0.824	-0.03
1006	3	Female	Conservative	68-75	nonobese – BMI<30	0.61	1.29	-0.102	0.966	-0.298	0.349	-0.096	-0.111	0.78	-0.094
1015	1	Male	Conservative	68-75	obese – BMI≥30	0.964	1.21	-0.489	0.196	0.292	0.351	0.034	0.577	0.403	0.145
1015	2	Male	Conservative	68-75	obese – BMI≥30	0.964	1.21	-0.294	0.54	0.236	0.325	-0.014	0.126	0.576	0.094
1015	3	Male	Conservative	68-75	obese – BMI≥30	0.964	1.21	0.166	1.219	0.152	0.208	-0.08	-0.397	0.581	-0.023
1007	1	Female	Conservative	60-67	nonobese – BMI<30	1.237	0.97	0.011	0.093	0.147	0.314	-0.01	0.295	0.739	0.056
1007	2	Female	Conservative	60-67	nonobese – BMI<30	1.237	0.97	0.37	0.403	-0.181	0.174	-0.069	0.101	0.507	-0.07
1007	3	Female	Conservative	60-67	nonobese – BMI<30	1.237	0.97	0.755	1.324	-0.394	0.119	-0.143	-0.417	0.675	-0.167
1009	1	Female	Conservative	68-75	obese – BMI≥30	0.857	1.26	-0.252	0.22	0.173	0.231	0.015	0.097	0.592	0.069
1009	2	Female	Conservative	68-75	obese – BMI≥30	0.857	1.26	-0.159	0.333	0.129	0.21	-0.001	-0.069	0.539	0.039
1009	3	Female	Conservative	68-75	obese – BMI≥30	0.857	1.26	-0.187	0.92	-0.094	0.178	-0.026	-0.439	0.485	-0.022
1020	1	Female	TKR	68-75	obese – BMI≥30	0.604	1.42	-0.11	0.629	-0.2	0.27	-0.04	0.354	0.788	-0.025
1020	2	Female	TKR	68-75	obese – BMI≥30	0.604	1.42	-0.076	0.818	-0.264	0.279	-0.068	0.247	0.787	-0.067
1020	3	Female	TKR	68-75	obese – BMI≥30	0.604	1.42	0.08	1.022	-0.295	0.238	-0.084	0.095	0.774	-0.097
1017	1	Female	Conservative	68-75	nonobese – BMI<30	0.696	1.1	-0.185	0.441	-0.412	0.179	-0.028	0.464	0.857	-0.058
1017	2	Female	Conservative	68-75	nonobese – BMI<30	0.696	1.1	-0.123	0.709	-0.415	0.111	-0.053	0.325	0.785	-0.087
1017	3	Female	Conservative	68-75	nonobese – BMI<30	0.696	1.1	-0.035	1.119	-0.361	0.059	-0.065	0.028	0.801	-0.101
1022	1	Male	Conservative	60-67	nonobese – BMI<30	1.1	1.24	0.033	0.013	-0.102	0.356	-0.006	0.375	0.566	0.003
1022	2	Male	Conservative	60-67	nonobese – BMI<30	1.1	1.24	0.183	0.263	-0.265	0.262	-0.043	-0.195	0.483	-0.086
1022	3	Male	Conservative	60-67	nonobese – BMI<30	1.1	1.24	0.12	1.188	-0.532	0.437	-0.141	-0.838	0.778	-0.193
81	1	Female	Conservative	60-67	obese – BMI≥30	0.99	1.18	-0.234	0.304	-0.295	0.329	-0.019	0.423	0.731	0.021
81	2	Female	Conservative	60-67	obese – BMI≥30	0.99	1.18	0.131	0.694	-0.331	0.239	-0.093	0.087	0.6	-0.067
81	3	Female	Conservative	60-67	obese – BMI≥30	0.99	1.18	0.247	1.354	-0.404	0.15	-0.131	-0.251	0.629	-0.111
1028	1	Female	Conservative	68-75	obese – BMI≥30	1.039	1.07	0.235	-0.057	0.395	0.442	-0.009	0.036	0.837	0.09
1028	2	Female	Conservative	68-75	obese – BMI≥30	1.039	1.07	0.202	0.385	0.143	0.298	-0.055	-0.229	0.673	-0.022
1028	3	Female	Conservative	68-75	obese – BMI≥30	1.039	1.07	0.445	0.968	0.057	0.225	-0.108	-0.556	0.686	-0.079
1030	1	Female	Conservative	60-67	nonobese – BMI<30	0.938	1.187	-0.253	0.079	0.225	0.317	0.022	-0.062	0.713	0.09
1030	2	Female	Conservative	60-67	nonobese – BMI<30	0.938	1.187	-0.248	0.436	0.02	0.186	-0.002	-0.269	0.493	0.01
1030	3	Female	Conservative	60-67	nonobese – BMI<30	0.938	1.187	-0.091	0.969	-0.142	0.171	-0.043	-0.644	0.536	-0.047
1032	1	Male	Conservative	60-67	obese – BMI≥30	0.965	1.16	-0.204	-0.018	0.35	0.212	0.023	0.263	0.633	0.097
1032	2	Male	Conservative	60-67	obese – BMI≥30	0.965	1.16	0.037	0.281	0.086	0.096	-0.009	-0.068	0.505	0.01
1032	3	Male	Conservative	60-67	obese – BMI≥30	0.965	1.16	0.283	0.958	0.03	0.161	-0.064	-0.522	0.821	-0.048
1033	1	Female	Conservative	68-75	nonobese – BMI<30	0.922	1.05	0.161	0.044	0.35	0.345	-0.02	0.077	0.569	0.043
1033	2	Female	Conservative	68-75	nonobese – BMI<30	0.922	1.05	0.107	0.495	0.119	0.311	-0.052	-0.092	0.614	-0.007
1033	3	Female	Conservative	68-75	nonobese – BMI<30	0.922	1.05	0.024	1.137	0.031	0.224	-0.067	-0.467	0.671	-0.03
1034	1	Female	TKR	68-75	nonobese – BMI<30	0.711	1.35	-0.312	0.244	0.221	0.855	-0.029	-0.14	0.626	0.044
1034	2	Female	TKR	68-75	nonobese – BMI<30	0.711	1.35	-0.224	0.425	0.093	0.78	-0.079	-0.194	0.622	-0.004
1034	3	Female	TKR	68-75	nonobese – BMI<30	0.711	1.35	-0.353	0.765	0.043	0.742	-0.125	-0.35	0.575	-0.032
1038	1	Male	Conservative	60-67	obese – BMI≥30	0.946	1.05	-0.231	0.191	0.185	0.253	0.014	0.549	0.611	0.108
1038	2	Male	Conservative	60-67	obese – BMI≥30	0.946	1.05	0	0.403	0.046	0.196	-0.02	0.19	0.54	0.028
1038	3	Male	Conservative	60-67	obese – BMI≥30	0.946	1.05	0.058	0.746	-0.061	0.195	-0.046	-0.132	0.601	-0.025
1039	1	Male	TKR	68-75	obese – BMI≥30	0.718	1.3	-0.16	0.262	0.216	0.483	-0.016	-0.017	0.561	0.032
1039	2	Male	TKR	68-75	obese – BMI≥30	0.718	1.3	-0.138	0.495	0.116	0.448	-0.045	-0.119	0.552	-0.003
1039	3	Male	TKR	68-75	obese – BMI≥30	0.718	1.3	-0.145	0.914	-0.003	0.454	-0.092	-0.301	0.563	-0.046
1042	1	Male	Conservative	68-75	nonobese – BMI<30	1.28	1.01	-0.192	-0.136	0.275	0.451	0.034	0.385	0.416	0.085
1042	2	Male	Conservative	68-75	nonobese – BMI<30	1.28	1.01	-0.003	0.324	0.022	0.316	-0.035	-0.02	0.411	-0.004
1042	3	Male	Conservative	68-75	nonobese – BMI<30	1.28	1.01	0.309	1.157	-0.081	0.315	-0.12	-0.825	0.424	-0.108
1043	1	Female	Conservative	60-67	nonobese – BMI<30	1.031	1.21	-0.384	0.115	0.174	0.266	0.031	0.443	0.633	0.092
1043	2	Female	Conservative	60-67	nonobese – BMI<30	1.031	1.21	0.158	0.298	0.092	0.152	-0.028	-0.026	0.467	0.005
1043	3	Female	Conservative	60-67	nonobese – BMI<30	1.031	1.21	0.4	1.012	0.088	0.193	-0.088	-0.609	0.558	-0.059
1054	1	Female	TKR	68-75	nonobese – BMI<30	1.044	1.06	-0.01	0.024	0.176	0.532	0.004	0.277	0.644	0.08
1054	2	Female	TKR	68-75	nonobese – BMI<30	1.044	1.06	0.011	0.527	-0.115	0.309	-0.063	-0.075	0.409	-0.029
1054	3	Female	TKR	68-75	nonobese – BMI<30	1.044	1.06	0.246	0.88	-0.068	0.439	-0.137	-0.417	0.575	-0.089
1058	1	Female	Conservative	60-67	obese – BMI≥30	0.759	1.11	-0.154	0.538	0.104	0.319	-0.037	-0.07	0.714	0.031
1058	2	Female	Conservative	60-67	obese – BMI≥30	0.759	1.11	-0.126	0.901	-0.004	0.236	-0.058	-0.291	0.619	-0.011
1058	3	Female	Conservative	60-67	obese – BMI≥30	0.759	1.11	-0.127	0.931	0.006	0.234	-0.059	-0.336	0.611	-0.011
1060	1	Male	TKR	68-75	obese – BMI≥30	0.773	1.28	-0.302	0.66	-0.154	0.382	-0.046	0.033	0.552	-0.007
1060	2	Male	TKR	68-75	obese – BMI≥30	0.773	1.28	-0.357	0.807	-0.202	0.364	-0.056	-0.018	0.559	-0.018
1060	3	Male	TKR	68-75	obese – BMI≥30	0.773	1.28	-0.313	0.961	-0.236	0.343	-0.072	-0.091	0.541	-0.032
1057	1	Female	Conservative	60-67	nonobese – BMI<30	1.053	1.05	-0.462	0.136	0.191	0.414	0.03	0.479	0.689	0.141
1057	2	Female	Conservative	60-67	nonobese – BMI<30	1.053	1.05	-0.138	0.472	-0.044	0.21	-0.021	0.142	0.45	0.025
1057	3	Female	Conservative	60-67	nonobese – BMI<30	1.053	1.05	-0.109	1.113	-0.117	0.17	-0.045	-0.3	0.521	-0.014
2062	1	Male	TKR	60-67	obese – BMI≥30	0.927	1.35	0.217	0.452	-0.144	0.409	0.015	-0.356	0.468	-0.089
2062	2	Male	TKR	60-67	obese – BMI≥30	0.927	1.35	0.21	0.769	-0.246	0.335	0.016	-0.443	0.484	-0.111
2062	3	Male	TKR	60-67	obese – BMI≥30	0.927	1.35	0.344	1.336	-0.343	0.332	0.019	-0.826	0.506	-0.156
2063	1	Male	TKR	68-75	obese – BMI≥30	0.887	1.11	-0.283	0.148	0.086	0.211	0.024	0.32	0.713	0.062
2063	2	Male	TKR	68-75	obese – BMI≥30	0.887	1.11	-0.045	0.465	-0.061	0.184	0.02	0.124	0.703	-0.006
2063	3	Male	TKR	68-75	obese – BMI≥30	0.887	1.11	0.102	0.965	-0.171	0.147	0.02	-0.189	0.751	-0.057
2065	1	Female	TKR	68-75	obese – BMI≥30	0.557	1.34	0.181	0.267	0.544	0.452	0.026	-0.007	0.718	0.093
2065	2	Female	TKR	68-75	obese – BMI≥30	0.557	1.34	0.155	0.534	0.455	0.428	0.025	-0.148	0.751	0.049
2065	3	Female	TKR	68-75	obese – BMI≥30	0.557	1.34	0.095	0.678	0.425	0.374	0.022	-0.232	0.696	0.03
2071	1	Male	Conservative	60-67	obese – BMI≥30	1.125	1.05	-0.122	-0.008	0.228	0.433	0.009	0.414	0.389	0.089
2071	2	Male	Conservative	60-67	obese – BMI≥30	1.125	1.05	0.052	0.397	0.033	0.35	0.016	-0.009	0.353	-0.002
2071	3	Male	Conservative	60-67	obese – BMI≥30	1.125	1.05	-0.096	0.997	-0.144	0.332	0.018	-0.422	0.296	-0.04
2070	1	Female	TKR	60-67	obese – BMI≥30	0.548	1.39	-0.154	0.323	0.216	0.455	0.015	-0.093	0.733	0.055
2070	2	Female	TKR	60-67	obese – BMI≥30	0.548	1.39	-0.035	0.432	0.241	0.368	0.01	-0.268	0.649	0.026
2070	3	Female	TKR	60-67	obese – BMI≥30	0.548	1.39	-0.033	0.49	0.216	0.355	0.011	-0.307	0.64	0.017
2069	1	Male	Conservative	68-75	obese – BMI≥30	0.974	1.14	0.004	0.224	0.065	0.285	0.014	0.096	0.463	0.012
2069	2	Male	Conservative	68-75	obese – BMI≥30	0.974	1.14	-0.085	0.486	-0.031	0.25	0.021	-0.08	0.465	-0.009
2069	3	Male	Conservative	68-75	obese – BMI≥30	0.974	1.14	-0.183	0.843	-0.178	0.214	0.028	-0.235	0.433	-0.027
2074	1	Male	Conservative	60-67	nonobese – BMI<30	1.048	1.08	0.168	0.222	0.203	0.288	0.01	0.401	0.567	0.049
2074	2	Male	Conservative	60-67	nonobese – BMI<30	1.048	1.08	0.185	0.609	-0.005	0.127	0.008	0.01	0.435	-0.015
2074	3	Male	Conservative	60-67	nonobese – BMI<30	1.048	1.08	0.337	1.223	0.01	0.146	0.033	-0.409	0.555	-0.045
2077	1	Female	TKR	60-67	obese – BMI≥30	0.901	1.16	-0.068	0.198	0.065	0.544	0.023	0.146	0.819	0.029
2077	2	Female	TKR	60-67	obese – BMI≥30	0.901	1.16	0.014	0.477	-0.066	0.415	0.023	-0.128	0.608	-0.042
2077	3	Female	TKR	60-67	obese – BMI≥30	0.901	1.16	0.213	1.034	-0.298	0.315	0.036	-0.28	0.516	-0.095
2080	1	Female	TKR	68-75	obese – BMI≥30	0.701	1.17	-0.092	0.421	-0.091	0.481	0.01	0.012	0.878	-0.004
2080	2	Female	TKR	68-75	obese – BMI≥30	0.701	1.17	-0.024	0.693	-0.252	0.38	0.018	-0.123	0.782	-0.074
2080	3	Female	TKR	68-75	obese – BMI≥30	0.701	1.17	-0.027	1.058	-0.233	0.338	0.016	-0.365	0.724	-0.086
2081	1	Female	Conservative	60-67	obese – BMI≥30	0.874	1.15	-0.157	0.183	0.046	0.533	0.015	0.157	0.867	0.037
2081	2	Female	Conservative	60-67	obese – BMI≥30	0.874	1.15	-0.123	0.442	-0.063	0.452	0.015	-0.005	0.779	-0.018
2081	3	Female	Conservative	60-67	obese – BMI≥30	0.874	1.15	-0.157	0.872	-0.1	0.427	0.017	-0.243	0.766	-0.051
2085	1	Male	Conservative	68-75	obese – BMI≥30	0.832	1.37	-0.415	0.243	0.129	0.228	0.04	-0.171	0.636	0.053
2085	2	Male	Conservative	68-75	obese – BMI≥30	0.832	1.37	-0.121	0.544	0	0.212	0.025	-0.409	0.628	-0.023
2085	3	Male	Conservative	68-75	obese – BMI≥30	0.832	1.37	-0.022	1.094	-0.129	0.192	0.035	-0.731	0.612	-0.068
2084	1	Female	Conservative	60-67	obese – BMI≥30	0.993	1.12	-0.279	0.269	-0.216	0.286	0.008	0.364	0.829	0.03
2084	2	Female	Conservative	60-67	obese – BMI≥30	0.993	1.12	0.021	0.625	-0.324	0.126	0.008	0.025	0.609	-0.067
2084	3	Female	Conservative	60-67	obese – BMI≥30	0.993	1.12	0.092	1.04	-0.418	0.108	0.015	-0.328	0.624	-0.104
2082	1	Female	TKR	68-75	obese – BMI≥30	0.824	1.14	-0.151	0.283	-0.073	0.389	0.017	-0.044	0.65	-0.007
2082	2	Female	TKR	68-75	obese – BMI≥30	0.824	1.14	-0.098	0.502	-0.07	0.434	0.015	-0.235	0.611	-0.041
2082	3	Female	TKR	68-75	obese – BMI≥30	0.824	1.14	-0.045	0.877	-0.285	0.327	0.015	-0.5	0.454	-0.097
1025	1	Female	Conservative	68-75	obese – BMI≥30	0.95	1.11	-0.288	0.232	-0.141	0.439	0.019	0.129	0.742	0.013
1025	2	Female	Conservative	68-75	obese – BMI≥30	0.95	1.11	-0.061	0.607	-0.246	0.324	0.027	-0.202	0.667	-0.078
1025	3	Female	Conservative	68-75	obese – BMI≥30	0.95	1.11	0.207	1.087	-0.251	0.333	0.029	-0.643	0.797	-0.141
2095	1	Male	TKR	68-75	nonobese – BMI<30	0.922	1.11	-0.082	0.443	0.061	0.626	0.032	0.164	0.44	0.062
2095	2	Male	TKR	68-75	nonobese – BMI<30	0.922	1.11	-0.057	0.633	-0.027	0.607	0.032	0.02	0.506	0.018
2095	3	Male	TKR	68-75	nonobese – BMI<30	0.922	1.11	0.104	1.071	-0.112	0.54	0.02	-0.345	0.432	-0.067
2096	1	Female	TKR	60-67	nonobese – BMI<30	1.119	1.18	-0.39	0.197	-0.019	0.562	0.007	0.14	0.78	0.061
2096	2	Female	TKR	60-67	nonobese – BMI<30	1.119	1.18	-0.171	0.496	-0.168	0.348	0.008	-0.157	0.55	-0.038
2096	3	Female	TKR	60-67	nonobese – BMI<30	1.119	1.18	-0.038	1.373	-0.481	0.436	0.023	-0.609	0.638	-0.152
2098	1	Female	TKR	60-67	nonobese – BMI<30	1.133	1.13	-0.537	0.207	0.065	0.508	0.035	0.446	0.623	0.132
2098	2	Female	TKR	60-67	nonobese – BMI<30	1.133	1.13	-0.195	0.495	-0.184	0.374	0.016	0.09	0.481	0
2098	3	Female	TKR	60-67	nonobese – BMI<30	1.133	1.13	-0.096	1.166	-0.328	0.459	0.031	-0.348	0.514	-0.077
2099	1	Male	TKR	60-67	nonobese – BMI<30	1.112	1.21	-0.48	0.225	0.489	0.269	0.018	0.522	0.785	0.161
2099	2	Male	TKR	60-67	nonobese – BMI<30	1.112	1.21	-0.21	0.494	-0.008	0.149	0.02	0.023	0.651	0.018
2099	3	Male	TKR	60-67	nonobese – BMI<30	1.112	1.21	-0.181	1.168	-0.088	0.062	0.03	-0.549	0.79	-0.001
2100	1	Male	Conservative	60-67	nonobese – BMI<30	1.1	1.09	-0.066	0.599	-0.644	0.493	0.015	0.107	0.478	-0.066
2100	2	Male	Conservative	60-67	nonobese – BMI<30	1.1	1.09	0.004	0.862	-0.577	0.49	0.017	-0.152	0.553	-0.131
2100	3	Male	Conservative	60-67	nonobese – BMI<30	1.1	1.09	0.307	1.329	-0.498	0.461	0.026	-0.783	0.435	-0.165
2103	1	Male	Conservative	60-67	nonobese – BMI<30	1.6	0.96	-0.24	0.314	0.334	0.545	0.031	0.596	0.804	0.154
2103	2	Male	Conservative	60-67	nonobese – BMI<30	1.6	0.96	0.066	0.489	-0.102	0.159	0.025	-0.057	0.37	-0.031
2103	3	Male	Conservative	60-67	nonobese – BMI<30	1.6	0.96	0.439	1.313	-0.003	0.294	0.019	-0.899	0.591	-0.104
2102	1	Female	TKR	60-67	nonobese – BMI<30	0.8	1.33	-0.483	0.46	-0.251	0.37	0.012	0.092	0.859	0
2102	2	Female	TKR	60-67	nonobese – BMI<30	0.8	1.33	-0.121	0.704	-0.207	0.236	0.018	-0.124	0.704	-0.05
2102	3	Female	TKR	60-67	nonobese – BMI<30	0.8	1.33	0.24	1.19	-0.159	0.258	0.026	-0.507	0.752	-0.103
2104	1	Male	TKR	60-67	nonobese – BMI<30	0.725	1.34	-0.349	0.516	-0.235	0.452	0.015	0.097	1.043	-0.004
2104	2	Male	TKR	60-67	nonobese – BMI<30	0.725	1.34	-0.184	0.752	-0.356	0.297	0.017	0.026	0.865	-0.062
2104	3	Male	TKR	60-67	nonobese – BMI<30	0.725	1.34	-0.033	1.303	-0.453	0.26	0.015	-0.281	0.904	-0.117
2105	1	Male	TKR	68-75	nonobese – BMI<30	0.6	1.02	-0.147	0.013	0.071	0.583	0.027	0.523	0.512	0.131
2105	2	Male	TKR	68-75	nonobese – BMI<30	0.6	1.02	-0.181	0.048	0.133	0.595	0.027	0.424	0.535	0.126
2105	3	Male	TKR	68-75	nonobese – BMI<30	0.6	1.02	-0.219	0.163	0.134	0.595	0.022	0.327	0.56	0.112
1040	1	Female	TKR	60-67	obese – BMI≥30	0.49	1.54	-0.297	0.252	0.316	0.316	0.012	0.234	0.884	0.157
1040	2	Female	TKR	60-67	obese – BMI≥30	0.49	1.54	-0.254	0.431	0.379	0.321	0.01	0.122	0.953	0.147
1040	3	Female	TKR	60-67	obese – BMI≥30	0.49	1.54	-0.05	0.56	0.424	0.27	0.008	-0.139	0.892	0.099

## Sheet: Multivariate
Multivariate Testsa										p<0.018
Effect			Value	F	Hypothesis df	Error df	Sig.	Partial Eta Squared
Between Subjects	Intercept	Pillai's Trace	0.185078	1.732b	8	61	0.109129	0.185078
		Wilks' Lambda	0.814922	1.732b	8	61	0.109129	0.185078
		Hotelling's Trace	0.227111	1.732b	8	61	0.109129	0.185078
		Roy's Largest Root	0.227111	1.732b	8	61	0.109129	0.185078
	velMEANM	Pillai's Trace	0.195744	1.856b	8	61	0.083841	0.195744
		Wilks' Lambda	0.804256	1.856b	8	61	0.083841	0.195744
		Hotelling's Trace	0.243386	1.856b	8	61	0.083841	0.195744
		Roy's Largest Root	0.243386	1.856b	8	61	0.083841	0.195744
	tRSTRIDE_M	Pillai's Trace	0.113792	.979b	8	61	0.460976	0.113792
		Wilks' Lambda	0.886208	.979b	8	61	0.460976	0.113792
		Hotelling's Trace	0.128404	.979b	8	61	0.460976	0.113792
		Roy's Largest Root	0.128404	.979b	8	61	0.460976	0.113792
	Gender	Pillai's Trace	0.235739	2.352b	8	61	0.0283118	0.235739
		Wilks' Lambda	0.764261	2.352b	8	61	0.0283118	0.235739
		Hotelling's Trace	0.308454	2.352b	8	61	0.0283118	0.235739
		Roy's Largest Root	0.308454	2.352b	8	61	0.0283118	0.235739
	GroupName	Pillai's Trace	0.226967	2.239b	8	61	0.0363845	0.226967
		Wilks' Lambda	0.773033	2.239b	8	61	0.0363845	0.226967
		Hotelling's Trace	0.293606	2.239b	8	61	0.0363845	0.226967
		Roy's Largest Root	0.293606	2.239b	8	61	0.0363845	0.226967
	AgeGroup	Pillai's Trace	0.266128	2.765b	8	61	0.0112547	0.266128
		Wilks' Lambda	0.733872	2.765b	8	61	0.0112547	0.266128
		Hotelling's Trace	0.362636	2.765b	8	61	0.0112547	0.266128
		Roy's Largest Root	0.362636	2.765b	8	61	0.0112547	0.266128
	BMI_Value	Pillai's Trace	0.0740109	.609b	8	61	0.766446	0.0740109
		Wilks' Lambda	0.925989	.609b	8	61	0.766446	0.0740109
		Hotelling's Trace	0.0799263	.609b	8	61	0.766446	0.0740109
		Roy's Largest Root	0.0799263	.609b	8	61	0.766446	0.0740109
	Gender * GroupName	Pillai's Trace	0.141396	1.256b	8	61	0.283392	0.141396
		Wilks' Lambda	0.858604	1.256b	8	61	0.283392	0.141396
		Hotelling's Trace	0.164681	1.256b	8	61	0.283392	0.141396
		Roy's Largest Root	0.164681	1.256b	8	61	0.283392	0.141396
	Gender * AgeGroup	Pillai's Trace	0.212262	2.055b	8	61	0.054532	0.212262
		Wilks' Lambda	0.787738	2.055b	8	61	0.054532	0.212262
		Hotelling's Trace	0.269457	2.055b	8	61	0.054532	0.212262
		Roy's Largest Root	0.269457	2.055b	8	61	0.054532	0.212262
	Gender * BMI_Value	Pillai's Trace	0.159615	1.448b	8	61	0.195273	0.159615
		Wilks' Lambda	0.840385	1.448b	8	61	0.195273	0.159615
		Hotelling's Trace	0.18993	1.448b	8	61	0.195273	0.159615
		Roy's Largest Root	0.18993	1.448b	8	61	0.195273	0.159615
	GroupName * AgeGroup	Pillai's Trace	0.185871	1.741b	8	61	0.107053	0.185871
		Wilks' Lambda	0.814129	1.741b	8	61	0.107053	0.185871
		Hotelling's Trace	0.228306	1.741b	8	61	0.107053	0.185871
		Roy's Largest Root	0.228306	1.741b	8	61	0.107053	0.185871
	GroupName * BMI_Value	Pillai's Trace	0.242353	2.439b	8	61	0.0233254	0.242353
		Wilks' Lambda	0.757647	2.439b	8	61	0.0233254	0.242353
		Hotelling's Trace	0.319875	2.439b	8	61	0.0233254	0.242353
		Roy's Largest Root	0.319875	2.439b	8	61	0.0233254	0.242353
	AgeGroup * BMI_Value	Pillai's Trace	0.25665	2.633b	8	61	0.0151398	0.25665
		Wilks' Lambda	0.74335	2.633b	8	61	0.0151398	0.25665
		Hotelling's Trace	0.345261	2.633b	8	61	0.0151398	0.25665
		Roy's Largest Root	0.345261	2.633b	8	61	0.0151398	0.25665
	Gender * GroupName * AgeGroup	Pillai's Trace	0.141453	1.256b	8	61	0.28308	0.141453
		Wilks' Lambda	0.858547	1.256b	8	61	0.28308	0.141453
		Hotelling's Trace	0.164758	1.256b	8	61	0.28308	0.141453
		Roy's Largest Root	0.164758	1.256b	8	61	0.28308	0.141453
	Gender * GroupName * BMI_Value	Pillai's Trace	0.139868	1.240b	8	61	0.291864	0.139868
		Wilks' Lambda	0.860132	1.240b	8	61	0.291864	0.139868
		Hotelling's Trace	0.162612	1.240b	8	61	0.291864	0.139868
		Roy's Largest Root	0.162612	1.240b	8	61	0.291864	0.139868
	Gender * AgeGroup * BMI_Value	Pillai's Trace	0.202772	1.939b	8	61	0.0700433	0.202772
		Wilks' Lambda	0.797228	1.939b	8	61	0.0700433	0.202772
		Hotelling's Trace	0.254347	1.939b	8	61	0.0700433	0.202772
		Roy's Largest Root	0.254347	1.939b	8	61	0.0700433	0.202772
	GroupName * AgeGroup * BMI_Value	Pillai's Trace	0.381547	4.704b	8	61	0.000160314	0.381547
		Wilks' Lambda	0.618453	4.704b	8	61	0.000160314	0.381547
		Hotelling's Trace	0.616936	4.704b	8	61	0.000160314	0.381547
		Roy's Largest Root	0.616936	4.704b	8	61	0.000160314	0.381547
	Gender * GroupName * AgeGroup * BMI_Value	Pillai's Trace	0.278922	2.949b	8	61	0.00744808	0.278922
		Wilks' Lambda	0.721078	2.949b	8	61	0.00744808	0.278922
		Hotelling's Trace	0.386813	2.949b	8	61	0.00744808	0.278922
		Roy's Largest Root	0.386813	2.949b	8	61	0.00744808	0.278922
Within Subjects	time	Pillai's Trace	0.326258	1.604b	16	53	0.10018	0.326258
		Wilks' Lambda	0.673742	1.604b	16	53	0.10018	0.326258
		Hotelling's Trace	0.484248	1.604b	16	53	0.10018	0.326258
		Roy's Largest Root	0.484248	1.604b	16	53	0.10018	0.326258
	time * velMEANM	Pillai's Trace	0.717499	8.413b	16	53	1.47522e-09	0.717499
		Wilks' Lambda	0.282501	8.413b	16	53	1.47522e-09	0.717499
		Hotelling's Trace	2.53981	8.413b	16	53	1.47522e-09	0.717499
		Roy's Largest Root	2.53981	8.413b	16	53	1.47522e-09	0.717499
	time * tRSTRIDE_M	Pillai's Trace	0.244695	1.073b	16	53	0.402426	0.244695
		Wilks' Lambda	0.755305	1.073b	16	53	0.402426	0.244695
		Hotelling's Trace	0.323968	1.073b	16	53	0.402426	0.244695
		Roy's Largest Root	0.323968	1.073b	16	53	0.402426	0.244695
	time * Gender	Pillai's Trace	0.371084	1.955b	16	53	0.0350962	0.371084
		Wilks' Lambda	0.628916	1.955b	16	53	0.0350962	0.371084
		Hotelling's Trace	0.590038	1.955b	16	53	0.0350962	0.371084
		Roy's Largest Root	0.590038	1.955b	16	53	0.0350962	0.371084
	time * GroupName	Pillai's Trace	0.239574	1.044b	16	53	0.429443	0.239574
		Wilks' Lambda	0.760426	1.044b	16	53	0.429443	0.239574
		Hotelling's Trace	0.315052	1.044b	16	53	0.429443	0.239574
		Roy's Largest Root	0.315052	1.044b	16	53	0.429443	0.239574
	time * AgeGroup	Pillai's Trace	0.312196	1.504b	16	53	0.13353	0.312196
		Wilks' Lambda	0.687804	1.504b	16	53	0.13353	0.312196
		Hotelling's Trace	0.453902	1.504b	16	53	0.13353	0.312196
		Roy's Largest Root	0.453902	1.504b	16	53	0.13353	0.312196
	time * BMI_Value	Pillai's Trace	0.323311	1.583b	16	53	0.106573	0.323311
		Wilks' Lambda	0.676689	1.583b	16	53	0.106573	0.323311
		Hotelling's Trace	0.477785	1.583b	16	53	0.106573	0.323311
		Roy's Largest Root	0.477785	1.583b	16	53	0.106573	0.323311
	time * Gender * GroupName	Pillai's Trace	0.253098	1.122b	16	53	0.359659	0.253098
		Wilks' Lambda	0.746902	1.122b	16	53	0.359659	0.253098
		Hotelling's Trace	0.338863	1.122b	16	53	0.359659	0.253098
		Roy's Largest Root	0.338863	1.122b	16	53	0.359659	0.253098
	time * Gender * AgeGroup	Pillai's Trace	0.209541	.878b	16	53	0.596111	0.209541
		Wilks' Lambda	0.790459	.878b	16	53	0.596111	0.209541
		Hotelling's Trace	0.265088	.878b	16	53	0.596111	0.209541
		Roy's Largest Root	0.265088	.878b	16	53	0.596111	0.209541
	time * Gender * BMI_Value	Pillai's Trace	0.225838	.966b	16	53	0.504578	0.225838
		Wilks' Lambda	0.774162	.966b	16	53	0.504578	0.225838
		Hotelling's Trace	0.291719	.966b	16	53	0.504578	0.225838
		Roy's Largest Root	0.291719	.966b	16	53	0.504578	0.225838
	time * GroupName * AgeGroup	Pillai's Trace	0.21434	.904b	16	53	0.56912	0.21434
		Wilks' Lambda	0.78566	.904b	16	53	0.56912	0.21434
		Hotelling's Trace	0.272816	.904b	16	53	0.56912	0.21434
		Roy's Largest Root	0.272816	.904b	16	53	0.56912	0.21434
	time * GroupName * BMI_Value	Pillai's Trace	0.146718	.570b	16	53	0.892462	0.146718
		Wilks' Lambda	0.853282	.570b	16	53	0.892462	0.146718
		Hotelling's Trace	0.171945	.570b	16	53	0.892462	0.146718
		Roy's Largest Root	0.171945	.570b	16	53	0.892462	0.146718
	time * AgeGroup * BMI_Value	Pillai's Trace	0.171616	.686b	16	53	0.794246	0.171616
		Wilks' Lambda	0.828384	.686b	16	53	0.794246	0.171616
		Hotelling's Trace	0.20717	.686b	16	53	0.794246	0.171616
		Roy's Largest Root	0.20717	.686b	16	53	0.794246	0.171616
	time * Gender * GroupName * AgeGroup	Pillai's Trace	0.168428	.671b	16	53	0.808622	0.168428
		Wilks' Lambda	0.831572	.671b	16	53	0.808622	0.168428
		Hotelling's Trace	0.202541	.671b	16	53	0.808622	0.168428
		Roy's Largest Root	0.202541	.671b	16	53	0.808622	0.168428
	time * Gender * GroupName * BMI_Value	Pillai's Trace	0.278082	1.276b	16	53	0.246922	0.278082
		Wilks' Lambda	0.721918	1.276b	16	53	0.246922	0.278082
		Hotelling's Trace	0.385199	1.276b	16	53	0.246922	0.278082
		Roy's Largest Root	0.385199	1.276b	16	53	0.246922	0.278082
	time * Gender * AgeGroup * BMI_Value	Pillai's Trace	0.173	.693b	16	53	0.787861	0.173
		Wilks' Lambda	0.827	.693b	16	53	0.787861	0.173
		Hotelling's Trace	0.209189	.693b	16	53	0.787861	0.173
		Roy's Largest Root	0.209189	.693b	16	53	0.787861	0.173
	time * GroupName * AgeGroup * BMI_Value	Pillai's Trace	0.218418	.926b	16	53	0.546162	0.218418
		Wilks' Lambda	0.781582	.926b	16	53	0.546162	0.218418
		Hotelling's Trace	0.279457	.926b	16	53	0.546162	0.218418
		Roy's Largest Root	0.279457	.926b	16	53	0.546162	0.218418
	time * Gender * GroupName * AgeGroup * BMI_Value	Pillai's Trace	0.330417	1.635b	16	53	0.0916689	0.330417
		Wilks' Lambda	0.669583	1.635b	16	53	0.0916689	0.330417
		Hotelling's Trace	0.493468	1.635b	16	53	0.0916689	0.330417
		Roy's Largest Root	0.493468	1.635b	16	53	0.0916689	0.330417
a. Design: Intercept + velMEANM + tRSTRIDE_M + Gender + GroupName + AgeGroup + BMI_Value + Gender * GroupName + Gender * AgeGroup + Gender * BMI_Value + GroupName * AgeGroup + GroupName * BMI_Value + AgeGroup * BMI_Value + Gender * GroupName * AgeGroup + Gender * GroupName * BMI_Value + Gender * AgeGroup * BMI_Value + GroupName * AgeGroup * BMI_Value + Gender * GroupName * AgeGroup * BMI_Value Wi…
b. Exact statistic

## Sheet: Univariate Between
Tests of Between-Subjects Effects
Transformed Variable:	Average								p<0.0063
Source		Type III Sum of Squares	df	Mean Square	F	Sig.	Partial Eta Squared
Intercept	GRVE	0.00705413	1	0.00705413	0.0706968	0.791129	0.00103858
	AFE	0.00290653	1	0.00290653	0.0698702	0.792325	0.00102645
	KFE	0.000801674	1	0.000801674	0.00680595	0.934493	0.000100077
	KAA	0.0112244	1	0.0112244	0.292198	0.590582	0.00427864
	KIE	0.00330411	1	0.00330411	0.703244	0.404634	0.010236
	HPFE	0.0972294	1	0.0972294	0.956179	0.331618	0.0138665
	HPAA	0.341625	1	0.341625	10.1635	0.00216572	0.130029
	HPIE	3.0104e-05	1	3.0104e-05	0.0041619	0.948751	6.12006e-05
velMEANM	GRVE	0.268269	1	0.268269	2.68861	0.105687	0.0380345
	AFE	0.117027	1	0.117027	2.81322	0.0980817	0.0397274
	KFE	0.00487875	1	0.00487875	0.041419	0.839339	0.000608732
	KAA	0.0295285	1	0.0295285	0.768693	0.383709	0.011178
	KIE	0.0130644	1	0.0130644	2.78061	0.100011	0.0392849
	HPFE	0.164734	1	0.164734	1.62004	0.207421	0.0232697
	HPAA	0.105493	1	0.105493	3.13846	0.0809466	0.0441176
	HPIE	0.00552335	1	0.00552335	0.763607	0.385278	0.0111048
tRSTRIDE_M	GRVE	0.0142901	1	0.0142901	0.143216	0.706284	0.00210169
	AFE	0.0772164	1	0.0772164	1.85621	0.177559	0.0265718
	KFE	0.00139975	1	0.00139975	0.0118834	0.913515	0.000174725
	KAA	0.0037412	1	0.0037412	0.097392	0.755937	0.00143019
	KIE	0.00231815	1	0.00231815	0.493392	0.484816	0.00720349
	HPFE	0.100968	1	0.100968	0.992947	0.322556	0.014392
	HPAA	0.0109183	1	0.0109183	0.324824	0.570601	0.00475411
	HPIE	0.000190923	1	0.000190923	0.0263953	0.871421	0.000388015
Gender	GRVE	0.11162	1	0.11162	1.11866	0.293949	0.0161847
	AFE	0.0571335	1	0.0571335	1.37343	0.245313	0.0197977
	KFE	0.0130537	1	0.0130537	0.110822	0.740234	0.00162708
	KAA	0.00543078	1	0.00543078	0.141375	0.708088	0.00207474
	KIE	0.0368808	1	0.0368808	7.84967	0.00661447	0.10349
	HPFE	0.0163242	1	0.0163242	0.160536	0.68992	0.00235526
	HPAA	0.28757	1	0.28757	8.55535	0.00467779	0.111754
	HPIE	0.0100557	1	0.0100557	1.3902	0.24248	0.0200346
GroupName	GRVE	0.00267003	1	0.00267003	0.0267591	0.870545	0.000393362
	AFE	0.0124462	1	0.0124462	0.299194	0.586178	0.00438064
	KFE	0.21642	1	0.21642	1.83733	0.179749	0.0263088
	KAA	0.358249	1	0.358249	9.32603	0.00322388	0.120607
	KIE	0.00431229	1	0.00431229	0.917822	0.341441	0.0133176
	HPFE	0.221502	1	0.221502	2.17831	0.144584	0.0310396
	HPAA	0.00248861	1	0.00248861	0.0740374	0.786371	0.0010876
	HPIE	0.0192618	1	0.0192618	2.66296	0.107332	0.0376854
AgeGroup	GRVE	0.0974085	1	0.0974085	0.976233	0.326633	0.0141532
	AFE	0.168679	1	0.168679	4.05487	0.0480036	0.0562747
	KFE	0.0423578	1	0.0423578	0.359604	0.550719	0.00526048
	KAA	0.238504	1	0.238504	6.20881	0.0151555	0.0836667
	KIE	0.0473292	1	0.0473292	10.0735	0.00225963	0.129026
	HPFE	0.21972	1	0.21972	2.16079	0.146184	0.0307976
	HPAA	0.0273488	1	0.0273488	0.813638	0.370231	0.0118238
	HPIE	0.00139829	1	0.00139829	0.193315	0.661566	0.00283481
BMI_Value	GRVE	0.122404	1	0.122404	1.22673	0.271945	0.0177205
	AFE	0.0157193	1	0.0157193	0.377878	0.540793	0.00552631
	KFE	0.121946	1	0.121946	1.03528	0.312528	0.0149964
	KAA	0.006505	1	0.006505	0.16934	0.681993	0.0024841
	KIE	3.16045e-05	1	3.16045e-05	0.00672666	0.934875	9.89117e-05
	HPFE	0.077669	1	0.077669	0.763817	0.385213	0.0111078
	HPAA	0.0274285	1	0.0274285	0.816011	0.369538	0.0118579
	HPIE	1.95949e-05	1	1.95949e-05	0.00270901	0.958643	3.98368e-05
Gender * GroupName	GRVE	0.0102762	1	0.0102762	0.102989	0.749256	0.00151225
	AFE	0.116433	1	0.116433	2.79894	0.0989216	0.0395336
	KFE	0.506896	1	0.506896	4.30338	0.0418246	0.0595184
	KAA	0.051406	1	0.051406	1.33822	0.251397	0.0192998
	KIE	0.00563116	1	0.00563116	1.19853	0.277478	0.0173202
	HPFE	0.0407108	1	0.0407108	0.40036	0.529025	0.00585319
	HPAA	0.0113671	1	0.0113671	0.338176	0.562807	0.00494857
	HPIE	0.00527426	1	0.00527426	0.729171	0.39615	0.0106093
Gender * AgeGroup	GRVE	0.0151941	1	0.0151941	0.152276	0.697589	0.00223436
	AFE	0.117947	1	0.117947	2.83532	0.0967981	0.0400269
	KFE	0.290678	1	0.290678	2.46776	0.120845	0.0350198
	KAA	0.000253377	1	0.000253377	0.00659598	0.935509	9.69903e-05
	KIE	0.0036835	1	0.0036835	0.783993	0.379043	0.0113979
	HPFE	0.0958389	1	0.0958389	0.942505	0.335075	0.0136709
	HPAA	0.205199	1	0.205199	6.10475	0.0159936	0.0823801
	HPIE	0.0385864	1	0.0385864	5.3346	0.0239492	0.0727433
Gender * BMI_Value	GRVE	0.0333424	1	0.0333424	0.334159	0.56513	0.00489008
	AFE	0.0197925	1	0.0197925	0.475791	0.492682	0.00694832
	KFE	0.000997369	1	0.000997369	0.00846734	0.926954	0.000124504
	KAA	0.0257132	1	0.0257132	0.669372	0.416128	0.00974776
	KIE	0.0111656	1	0.0111656	2.37647	0.127817	0.0337679
	HPFE	0.328126	1	0.328126	3.22688	0.0768804	0.0453042
	HPAA	0.1014	1	0.1014	3.0167	0.0869392	0.0424787
	HPIE	0.0128127	1	0.0128127	1.77137	0.187659	0.0253882
GroupName * AgeGroup	GRVE	0.0946866	1	0.0946866	0.948954	0.333438	0.0137631
	AFE	0.144479	1	0.144479	3.47314	0.0666909	0.0485937
	KFE	0.000120444	1	0.000120444	0.00102253	0.974584	1.5037e-05
	KAA	0.0436422	1	0.0436422	1.13611	0.290247	0.0164329
	KIE	0.00107929	1	0.00107929	0.229715	0.633273	0.00336679
	HPFE	0.188601	1	0.188601	1.85475	0.177727	0.0265516
	HPAA	0.14096	1	0.14096	4.19363	0.0444408	0.0580886
	HPIE	0.0120747	1	0.0120747	1.66933	0.200722	0.0239608
GroupName * BMI_Value	GRVE	0.866208	1	0.866208	8.68118	0.0044001	0.113211
	AFE	0.150931	1	0.150931	3.62824	0.0610372	0.0506538
	KFE	0.0296449	1	0.0296449	0.251676	0.617518	0.00368747
	KAA	0.0989797	1	0.0989797	2.57667	0.113084	0.0365088
	KIE	0.000757053	1	0.000757053	0.16113	0.689377	0.00236396
	HPFE	0.385021	1	0.385021	3.78639	0.0558052	0.0527453
	HPAA	0.0259911	1	0.0259911	0.773249	0.382311	0.0112435
	HPIE	0.0206362	1	0.0206362	2.85298	0.0957857	0.0402661
AgeGroup * BMI_Value	GRVE	0.586112	1	0.586112	5.87404	0.0180317	0.0795142
	AFE	0.105801	1	0.105801	2.54336	0.115396	0.0360539
	KFE	0.0725438	1	0.0725438	0.615873	0.43531	0.00897567
	KAA	0.115102	1	0.115102	2.99638	0.0879863	0.0422047
	KIE	0.00906844	1	0.00906844	1.93012	0.169278	0.0276006
	HPFE	0.0363173	1	0.0363173	0.357154	0.552076	0.00522482
	HPAA	0.123508	1	0.123508	3.67441	0.0594567	0.0512653
	HPIE	0.0175074	1	0.0175074	2.42041	0.124406	0.0343708
Gender * GroupName * AgeGroup	GRVE	0.0172395	1	0.0172395	0.172775	0.678966	0.00253437
	AFE	0.176992	1	0.176992	4.25472	0.0429634	0.0588851
	KFE	0.000687095	1	0.000687095	0.00583321	0.939345	8.57752e-05
	KAA	0.0197953	1	0.0197953	0.515316	0.475306	0.00752118
	KIE	0.000161056	1	0.000161056	0.0342789	0.853666	0.000503847
	HPFE	0.339265	1	0.339265	3.33642	0.0721512	0.0467703
	HPAA	0.0208697	1	0.0208697	0.620884	0.433457	0.00904804
	HPIE	0.00966668	1	0.00966668	1.33643	0.251711	0.0192745
Gender * GroupName * BMI_Value	GRVE	0.0355966	1	0.0355966	0.356751	0.5523	0.00521895
	AFE	0.176586	1	0.176586	4.24494	0.0431963	0.0587576
	KFE	0.14663	1	0.14663	1.24484	0.268468	0.0179774
	KAA	0.0204544	1	0.0204544	0.532473	0.468075	0.00776965
	KIE	0.000290406	1	0.000290406	0.0618097	0.804407	0.000908141
	HPFE	0.163812	1	0.163812	1.61097	0.208682	0.0231425
	HPAA	0.0568686	1	0.0568686	1.69187	0.197746	0.0242764
	HPIE	0.0296461	1	0.0296461	4.09859	0.0468488	0.056847
Gender * AgeGroup * BMI_Value	GRVE	0.332915	1	0.332915	3.33649	0.0721484	0.0467712
	AFE	0.0511878	1	0.0511878	1.2305	0.271217	0.017774
	KFE	0.00828388	1	0.00828388	0.0703274	0.791663	0.00103316
	KAA	0.00149731	1	0.00149731	0.0389785	0.84408	0.000572885
	KIE	0.00227905	1	0.00227905	0.485071	0.488508	0.00708287
	HPFE	0.0241538	1	0.0241538	0.237535	0.62756	0.003481
	HPAA	0.124199	1	0.124199	3.69499	0.0587667	0.0515376
	HPIE	2.5229e-05	1	2.5229e-05	0.00348793	0.953079	5.12904e-05
GroupName * AgeGroup * BMI_Value	GRVE	0.0300599	1	0.0300599	0.301262	0.58489	0.00441078
	AFE	0.303015	1	0.303015	7.28417	0.00876758	0.0967557
	KFE	0.000896766	1	0.000896766	0.00761325	0.930726	0.000111947
	KAA	0.0676774	1	0.0676774	1.7618	0.18884	0.0252544
	KIE	0.0180454	1	0.0180454	3.84077	0.0541207	0.0534622
	HPFE	0.572943	1	0.572943	5.63447	0.0204416	0.0765194
	HPAA	0.301124	1	0.301124	8.95857	0.00384705	0.116408
	HPIE	0.000828576	1	0.000828576	0.114551	0.736064	0.00168174
Gender * GroupName * AgeGroup * BMI_Value	GRVE	0.0570047	1	0.0570047	0.571303	0.452352	0.00833152
	AFE	0.371225	1	0.371225	8.92387	0.00391206	0.116009
	KFE	0.793703	1	0.793703	6.73828	0.0115526	0.0901584
	KAA	0.0586399	1	0.0586399	1.52653	0.220886	0.0219561
	KIE	0.00549346	1	0.00549346	1.16922	0.283381	0.0169038
	HPFE	0.123907	1	0.123907	1.21853	0.27354	0.0176042
	HPAA	0.0421692	1	0.0421692	1.25455	0.266625	0.0181151
	HPIE	0.043301	1	0.043301	5.98639	0.0170069	0.0809121
Error	GRVE	6.78504	68	0.09978
	AFE	2.82873	68	0.041599
	KFE	8.00973	68	0.11779
	KAA	2.61214	68	0.0384139
	KIE	0.319491	68	0.00469839
	HPFE	6.9146	68	0.101685
	HPAA	2.28568	68	0.0336129
	HPIE	0.49186	68	0.00723323

## Sheet: Univariate Within
Univariate Tests										p<0.0063
Source			Type III Sum of Squares	df	Mean Square	F	Sig.	Partial Eta Squared
time	GRVE	Sphericity Assumed	0.13321	2	0.0666052	4.99881	0.00803773	0.0684779
		Greenhouse-Geisser	0.13321	1.43958	0.092534	4.99881	0.0163883	0.0684779
		Huynh-Feldt	0.13321	1.82998	0.0727934	4.99881	0.00997137	0.0684779
		Lower-bound	0.13321	1	0.13321	4.99881	0.0286507	0.0684779
	AFE	Sphericity Assumed	0.0218356	2	0.0109178	1.22245	0.297722	0.0176598
		Greenhouse-Geisser	0.0218356	1.47112	0.0148428	1.22245	0.289151	0.0176598
		Huynh-Feldt	0.0218356	1.87162	0.0116667	1.22245	0.296221	0.0176598
		Lower-bound	0.0218356	1	0.0218356	1.22245	0.272776	0.0176598
	KFE	Sphericity Assumed	0.00457692	2	0.00228846	0.359887	0.698418	0.00526459
		Greenhouse-Geisser	0.00457692	1.59311	0.00287295	0.359887	0.649968	0.00526459
		Huynh-Feldt	0.00457692	2	0.00228846	0.359887	0.698418	0.00526459
		Lower-bound	0.00457692	1	0.00457692	0.359887	0.550563	0.00526459
	KAA	Sphericity Assumed	0.0045838	2	0.0022919	0.947478	0.390262	0.013742
		Greenhouse-Geisser	0.0045838	1.87179	0.00244888	0.947478	0.385308	0.013742
		Huynh-Feldt	0.0045838	2	0.0022919	0.947478	0.390262	0.013742
		Lower-bound	0.0045838	1	0.0045838	0.947478	0.333812	0.013742
	KIE	Sphericity Assumed	0.00409367	2	0.00204684	3.79886	0.0248092	0.0529098
		Greenhouse-Geisser	0.00409367	1.14931	0.00356185	3.79886	0.0492809	0.0529098
		Huynh-Feldt	0.00409367	1.44861	0.00282592	3.79886	0.038769	0.0529098
		Lower-bound	0.00409367	1	0.00409367	3.79886	0.055414	0.0529098
	HPFE	Sphericity Assumed	0.0805596	2	0.0402798	6.00911	0.00315657	0.0811942
		Greenhouse-Geisser	0.0805596	1.40152	0.05748	6.00911	0.00857252	0.0811942
		Huynh-Feldt	0.0805596	1.77978	0.0452637	6.00911	0.00455377	0.0811942
		Lower-bound	0.0805596	1	0.0805596	6.00911	0.0168073	0.0811942
	HPAA	Sphericity Assumed	0.00183596	2	0.000917982	0.221303	0.801762	0.0032439
		Greenhouse-Geisser	0.00183596	1.9058	0.000963357	0.221303	0.791263	0.0032439
		Huynh-Feldt	0.00183596	2	0.000917982	0.221303	0.801762	0.0032439
		Lower-bound	0.00183596	1	0.00183596	0.221303	0.639554	0.0032439
	HPIE	Sphericity Assumed	0.00403254	2	0.00201627	4.29839	0.0154832	0.0594534
		Greenhouse-Geisser	0.00403254	1.59034	0.00253565	4.29839	0.0233179	0.0594534
		Huynh-Feldt	0.00403254	2	0.00201627	4.29839	0.0154832	0.0594534
		Lower-bound	0.00403254	1	0.00403254	4.29839	0.04194	0.0594534
time * velMEANM	GRVE	Sphericity Assumed	0.207801	2	0.103901	7.79787	0.0006222	0.102877
		Greenhouse-Geisser	0.207801	1.43958	0.144348	7.79787	0.00236311	0.102877
		Huynh-Feldt	0.207801	1.82998	0.113554	7.79787	0.00093142	0.102877
		Lower-bound	0.207801	1	0.207801	7.79787	0.00678636	0.102877
	AFE	Sphericity Assumed	0.424942	2	0.212471	23.7901	1.38199e-09	0.259179
		Greenhouse-Geisser	0.424942	1.47112	0.288856	23.7901	1.22158e-07	0.259179
		Huynh-Feldt	0.424942	1.87162	0.227045	23.7901	4.09332e-09	0.259179
		Lower-bound	0.424942	1	0.424942	23.7901	6.78099e-06	0.259179
	KFE	Sphericity Assumed	0.0788265	2	0.0394132	6.19818	0.00265377	0.0835355
		Greenhouse-Geisser	0.0788265	1.59311	0.0494796	6.19818	0.00539051	0.0835355
		Huynh-Feldt	0.0788265	2	0.0394132	6.19818	0.00265377	0.0835355
		Lower-bound	0.0788265	1	0.0788265	6.19818	0.0152389	0.0835355
	KAA	Sphericity Assumed	0.0266	2	0.0133	5.49826	0.00505554	0.074808
		Greenhouse-Geisser	0.0266	1.87179	0.014211	5.49826	0.00609787	0.074808
		Huynh-Feldt	0.0266	2	0.0133	5.49826	0.00505554	0.074808
		Lower-bound	0.0266	1	0.0266	5.49826	0.021962	0.074808
	KIE	Sphericity Assumed	0.0100379	2	0.00501895	9.315	0.000161685	0.120481
		Greenhouse-Geisser	0.0100379	1.14931	0.00873383	9.315	0.0020651	0.120481
		Huynh-Feldt	0.0100379	1.44861	0.00692931	9.315	0.000839165	0.120481
		Lower-bound	0.0100379	1	0.0100379	9.315	0.00324096	0.120481
	HPFE	Sphericity Assumed	0.625472	2	0.312736	46.6553	3.73092e-16	0.406918
		Greenhouse-Geisser	0.625472	1.40152	0.44628	46.6553	4.84857e-12	0.406918
		Huynh-Feldt	0.625472	1.77978	0.351431	46.6553	1.21265e-14	0.406918
		Lower-bound	0.625472	1	0.625472	46.6553	2.86166e-09	0.406918
	HPAA	Sphericity Assumed	0.0156166	2	0.00780831	1.88239	0.15617	0.0269366
		Greenhouse-Geisser	0.0156166	1.9058	0.00819426	1.88239	0.158308	0.0269366
		Huynh-Feldt	0.0156166	2	0.00780831	1.88239	0.15617	0.0269366
		Lower-bound	0.0156166	1	0.0156166	1.88239	0.174572	0.0269366
	HPIE	Sphericity Assumed	0.0266056	2	0.0133028	28.3596	5.0786e-11	0.29431
		Greenhouse-Geisser	0.0266056	1.59034	0.0167296	28.3596	3.13142e-09	0.29431
		Huynh-Feldt	0.0266056	2	0.0133028	28.3596	5.0786e-11	0.29431
		Lower-bound	0.0266056	1	0.0266056	28.3596	1.22674e-06	0.29431
time * tRSTRIDE_M	GRVE	Sphericity Assumed	0.131593	2	0.0657966	4.93812	0.00850543	0.0677028
		Greenhouse-Geisser	0.131593	1.43958	0.0914106	4.93812	0.0171132	0.0677028
		Huynh-Feldt	0.131593	1.82998	0.0719096	4.93812	0.0105094	0.0677028
		Lower-bound	0.131593	1	0.131593	4.93812	0.0296007	0.0677028
	AFE	Sphericity Assumed	0.0268243	2	0.0134121	1.50174	0.226413	0.0216072
		Greenhouse-Geisser	0.0268243	1.47112	0.0182339	1.50174	0.228803	0.0216072
		Huynh-Feldt	0.0268243	1.87162	0.0143321	1.50174	0.227371	0.0216072
		Lower-bound	0.0268243	1	0.0268243	1.50174	0.224632	0.0216072
	KFE	Sphericity Assumed	0.00145357	2	0.000726785	0.114295	0.89208	0.00167799
		Greenhouse-Geisser	0.00145357	1.59311	0.00091241	0.114295	0.847239	0.00167799
		Huynh-Feldt	0.00145357	2	0.000726785	0.114295	0.89208	0.00167799
		Lower-bound	0.00145357	1	0.00145357	0.114295	0.736348	0.00167799
	KAA	Sphericity Assumed	0.0021734	2	0.0010867	0.449245	0.639053	0.00656318
		Greenhouse-Geisser	0.0021734	1.87179	0.00116113	0.449245	0.626093	0.00656318
		Huynh-Feldt	0.0021734	2	0.0010867	0.449245	0.639053	0.00656318
		Lower-bound	0.0021734	1	0.0021734	0.449245	0.504964	0.00656318
	KIE	Sphericity Assumed	0.00339714	2	0.00169857	3.15249	0.045886	0.0443061
		Greenhouse-Geisser	0.00339714	1.14931	0.0029558	3.15249	0.0741511	0.0443061
		Huynh-Feldt	0.00339714	1.44861	0.00234509	3.15249	0.0628162	0.0443061
		Lower-bound	0.00339714	1	0.00339714	3.15249	0.0802858	0.0443061
	HPFE	Sphericity Assumed	0.0486623	2	0.0243312	3.62982	0.0291221	0.0506748
		Greenhouse-Geisser	0.0486623	1.40152	0.034721	3.62982	0.0455048	0.0506748
		Huynh-Feldt	0.0486623	1.77978	0.0273417	3.62982	0.0343282	0.0506748
		Lower-bound	0.0486623	1	0.0486623	3.62982	0.0609823	0.0506748
	HPAA	Sphericity Assumed	0.00583435	2	0.00291718	0.703261	0.49676	0.0102362
		Greenhouse-Geisser	0.00583435	1.9058	0.00306137	0.703261	0.490335	0.0102362
		Huynh-Feldt	0.00583435	2	0.00291718	0.703261	0.49676	0.0102362
		Lower-bound	0.00583435	1	0.00583435	0.703261	0.404629	0.0102362
	HPIE	Sphericity Assumed	0.00242341	2	0.00121171	2.58318	0.0792363	0.0365976
		Greenhouse-Geisser	0.00242341	1.59034	0.00152384	2.58318	0.0921615	0.0365976
		Huynh-Feldt	0.00242341	2	0.00121171	2.58318	0.0792363	0.0365976
		Lower-bound	0.00242341	1	0.00242341	2.58318	0.112639	0.0365976
time * Gender	GRVE	Sphericity Assumed	0.0032411	2	0.00162055	0.121625	0.885577	0.0017854
		Greenhouse-Geisser	0.0032411	1.43958	0.00225142	0.121625	0.817402	0.0017854
		Huynh-Feldt	0.0032411	1.82998	0.00177112	0.121625	0.868591	0.0017854
		Lower-bound	0.0032411	1	0.0032411	0.121625	0.728357	0.0017854
	AFE	Sphericity Assumed	0.0197056	2	0.00985281	1.1032	0.334757	0.0159646
		Greenhouse-Geisser	0.0197056	1.47112	0.013395	1.1032	0.320162	0.0159646
		Huynh-Feldt	0.0197056	1.87162	0.0105287	1.1032	0.331886	0.0159646
		Lower-bound	0.0197056	1	0.0197056	1.1032	0.297282	0.0159646
	KFE	Sphericity Assumed	0.00295877	2	0.00147939	0.23265	0.792745	0.00340966
		Greenhouse-Geisser	0.00295877	1.59311	0.00185723	0.23265	0.741769	0.00340966
		Huynh-Feldt	0.00295877	2	0.00147939	0.23265	0.792745	0.00340966
		Lower-bound	0.00295877	1	0.00295877	0.23265	0.631115	0.00340966
	KAA	Sphericity Assumed	0.00636641	2	0.00318321	1.31595	0.271613	0.0189848
		Greenhouse-Geisser	0.00636641	1.87179	0.00340124	1.31595	0.271048	0.0189848
		Huynh-Feldt	0.00636641	2	0.00318321	1.31595	0.271613	0.0189848
		Lower-bound	0.00636641	1	0.00636641	1.31595	0.255341	0.0189848
	KIE	Sphericity Assumed	0.00388326	2	0.00194163	3.6036	0.0298563	0.0503271
		Greenhouse-Geisser	0.00388326	1.14931	0.00337877	3.6036	0.0556853	0.0503271
		Huynh-Feldt	0.00388326	1.44861	0.00268067	3.6036	0.0448069	0.0503271
		Lower-bound	0.00388326	1	0.00388326	3.6036	0.0618994	0.0503271
	HPFE	Sphericity Assumed	0.0105155	2	0.00525774	0.784372	0.45846	0.0114033
		Greenhouse-Geisser	0.0105155	1.40152	0.0075029	0.784372	0.41805	0.0114033
		Huynh-Feldt	0.0105155	1.77978	0.00590829	0.784372	0.445285	0.0114033
		Lower-bound	0.0105155	1	0.0105155	0.784372	0.378929	0.0114033
	HPAA	Sphericity Assumed	0.066711	2	0.0333555	8.04121	0.00050035	0.105748
		Greenhouse-Geisser	0.066711	1.9058	0.0350042	8.04121	0.000631322	0.105748
		Huynh-Feldt	0.066711	2	0.0333555	8.04121	0.00050035	0.105748
		Lower-bound	0.066711	1	0.066711	8.04121	0.00601753	0.105748
	HPIE	Sphericity Assumed	0.00163794	2	0.000818972	1.74593	0.178371	0.0250326
		Greenhouse-Geisser	0.00163794	1.59034	0.00102994	1.74593	0.185497	0.0250326
		Huynh-Feldt	0.00163794	2	0.000818972	1.74593	0.178371	0.0250326
		Lower-bound	0.00163794	1	0.00163794	1.74593	0.190819	0.0250326
time * GroupName	GRVE	Sphericity Assumed	0.108894	2	0.0544471	4.08633	0.0189064	0.0566866
		Greenhouse-Geisser	0.108894	1.43958	0.0756429	4.08633	0.0316369	0.0566866
		Huynh-Feldt	0.108894	1.82998	0.0595057	4.08633	0.0220996	0.0566866
		Lower-bound	0.108894	1	0.108894	4.08633	0.0471697	0.0566866
	AFE	Sphericity Assumed	0.03099	2	0.015495	1.73495	0.18029	0.0248792
		Greenhouse-Geisser	0.03099	1.47112	0.0210655	1.73495	0.188922	0.0248792
		Huynh-Feldt	0.03099	1.87162	0.0165579	1.73495	0.182606	0.0248792
		Lower-bound	0.03099	1	0.03099	1.73495	0.192201	0.0248792
	KFE	Sphericity Assumed	0.00597824	2	0.00298912	0.470073	0.625968	0.00686539
		Greenhouse-Geisser	0.00597824	1.59311	0.00375256	0.470073	0.582605	0.00686539
		Huynh-Feldt	0.00597824	2	0.00298912	0.470073	0.625968	0.00686539
		Lower-bound	0.00597824	1	0.00597824	0.470073	0.495284	0.00686539
	KAA	Sphericity Assumed	0.00757191	2	0.00378596	1.56513	0.212803	0.0224987
		Greenhouse-Geisser	0.00757191	1.87179	0.00404527	1.56513	0.214185	0.0224987
		Huynh-Feldt	0.00757191	2	0.00378596	1.56513	0.212803	0.0224987
		Lower-bound	0.00757191	1	0.00757191	1.56513	0.215203	0.0224987
	KIE	Sphericity Assumed	0.00571798	2	0.00285899	5.30619	0.00604008	0.0723839
		Greenhouse-Geisser	0.00571798	1.14931	0.00497513	5.30619	0.0197562	0.0723839
		Huynh-Feldt	0.00571798	1.44861	0.00394721	5.30619	0.0130096	0.0723839
		Lower-bound	0.00571798	1	0.00571798	5.30619	0.0243133	0.0723839
	HPFE	Sphericity Assumed	0.130305	2	0.0651524	9.71971	0.000113367	0.125061
		Greenhouse-Geisser	0.130305	1.40152	0.0929738	9.71971	0.000746417	0.125061
		Huynh-Feldt	0.130305	1.77978	0.0732138	9.71971	0.000226303	0.125061
		Lower-bound	0.130305	1	0.130305	9.71971	0.00267177	0.125061
	HPAA	Sphericity Assumed	0.0288304	2	0.0144152	3.47516	0.0337332	0.0486205
		Greenhouse-Geisser	0.0288304	1.9058	0.0151277	3.47516	0.0359976	0.0486205
		Huynh-Feldt	0.0288304	2	0.0144152	3.47516	0.0337332	0.0486205
		Lower-bound	0.0288304	1	0.0288304	3.47516	0.0666139	0.0486205
	HPIE	Sphericity Assumed	0.00111687	2	0.000558437	1.1905	0.307217	0.0172062
		Greenhouse-Geisser	0.00111687	1.59034	0.000702288	1.1905	0.300047	0.0172062
		Huynh-Feldt	0.00111687	2	0.000558437	1.1905	0.307217	0.0172062
		Lower-bound	0.00111687	1	0.00111687	1.1905	0.279079	0.0172062
time * AgeGroup	GRVE	Sphericity Assumed	0.00671469	2	0.00335735	0.251973	0.777628	0.00369181
		Greenhouse-Geisser	0.00671469	1.43958	0.00466433	0.251973	0.703234	0.00369181
		Huynh-Feldt	0.00671469	1.82998	0.00366927	0.251973	0.758023	0.00369181
		Lower-bound	0.00671469	1	0.00671469	0.251973	0.617311	0.00369181
	AFE	Sphericity Assumed	0.000398772	2	0.000199386	0.0223249	0.977926	0.0003282
		Greenhouse-Geisser	0.000398772	1.47112	0.000271066	0.0223249	0.947327	0.0003282
		Huynh-Feldt	0.000398772	1.87162	0.000213063	0.0223249	0.972812	0.0003282
		Lower-bound	0.000398772	1	0.000398772	0.0223249	0.881668	0.0003282
	KFE	Sphericity Assumed	0.00678178	2	0.00339089	0.533257	0.587913	0.00778099
		Greenhouse-Geisser	0.00678178	1.59311	0.00425695	0.533257	0.547976	0.00778099
		Huynh-Feldt	0.00678178	2	0.00339089	0.533257	0.587913	0.00778099
		Lower-bound	0.00678178	1	0.00678178	0.533257	0.467749	0.00778099
	KAA	Sphericity Assumed	0.00500251	2	0.00250126	1.03403	0.35835	0.0149785
		Greenhouse-Geisser	0.00500251	1.87179	0.00267258	1.03403	0.354598	0.0149785
		Huynh-Feldt	0.00500251	2	0.00250126	1.03403	0.35835	0.0149785
		Lower-bound	0.00500251	1	0.00500251	1.03403	0.312819	0.0149785
	KIE	Sphericity Assumed	0.0152085	2	0.00760423	14.1132	2.69477e-06	0.171875
		Greenhouse-Geisser	0.0152085	1.14931	0.0132327	14.1132	0.000172255	0.171875
		Huynh-Feldt	0.0152085	1.44861	0.0104986	14.1132	3.96404e-05	0.171875
		Lower-bound	0.0152085	1	0.0152085	14.1132	0.000359503	0.171875
	HPFE	Sphericity Assumed	0.00218553	2	0.00109276	0.163023	0.849738	0.00239166
		Greenhouse-Geisser	0.00218553	1.40152	0.00155939	0.163023	0.77098	0.00239166
		Huynh-Feldt	0.00218553	1.77978	0.00122797	0.163023	0.825275	0.00239166
		Lower-bound	0.00218553	1	0.00218553	0.163023	0.687655	0.00239166
	HPAA	Sphericity Assumed	0.021331	2	0.0106655	2.57119	0.0801568	0.036434
		Greenhouse-Geisser	0.021331	1.9058	0.0111927	2.57119	0.0829866	0.036434
		Huynh-Feldt	0.021331	2	0.0106655	2.57119	0.0801568	0.036434
		Lower-bound	0.021331	1	0.021331	2.57119	0.113461	0.036434
	HPIE	Sphericity Assumed	0.00193517	2	0.000967584	2.06274	0.131063	0.0294414
		Greenhouse-Geisser	0.00193517	1.59034	0.00121683	2.06274	0.141939	0.0294414
		Huynh-Feldt	0.00193517	2	0.000967584	2.06274	0.131063	0.0294414
		Lower-bound	0.00193517	1	0.00193517	2.06274	0.155523	0.0294414
time * BMI_Value	GRVE	Sphericity Assumed	0.062441	2	0.0312205	2.34314	0.0998912	0.0333101
		Greenhouse-Geisser	0.062441	1.43958	0.0433744	2.34314	0.117108	0.0333101
		Huynh-Feldt	0.062441	1.82998	0.0341212	2.34314	0.104952	0.0333101
		Lower-bound	0.062441	1	0.062441	2.34314	0.130475	0.0333101
	AFE	Sphericity Assumed	0.042069	2	0.0210345	2.3552	0.0987333	0.0334759
		Greenhouse-Geisser	0.042069	1.47112	0.0285965	2.3552	0.115013	0.0334759
		Huynh-Feldt	0.042069	1.87162	0.0224774	2.3552	0.102547	0.0334759
		Lower-bound	0.042069	1	0.042069	2.3552	0.129506	0.0334759
	KFE	Sphericity Assumed	0.00651065	2	0.00325533	0.511938	0.600483	0.00747224
		Greenhouse-Geisser	0.00651065	1.59311	0.00408676	0.511938	0.559367	0.00747224
		Huynh-Feldt	0.00651065	2	0.00325533	0.511938	0.600483	0.00747224
		Lower-bound	0.00651065	1	0.00651065	0.511938	0.476751	0.00747224
	KAA	Sphericity Assumed	0.00315261	2	0.0015763	0.651649	0.522805	0.0094921
		Greenhouse-Geisser	0.00315261	1.87179	0.00168427	0.651649	0.51311	0.0094921
		Huynh-Feldt	0.00315261	2	0.0015763	0.651649	0.522805	0.0094921
		Lower-bound	0.00315261	1	0.00315261	0.651649	0.422339	0.0094921
	KIE	Sphericity Assumed	0.00089023	2	0.000445115	0.826118	0.43993	0.012003
		Greenhouse-Geisser	0.00089023	1.14931	0.000774576	0.826118	0.381721	0.012003
		Huynh-Feldt	0.00089023	1.44861	0.000614539	0.826118	0.406423	0.012003
		Lower-bound	0.00089023	1	0.00089023	0.826118	0.366608	0.012003
	HPFE	Sphericity Assumed	0.0418303	2	0.0209152	3.12021	0.0473238	0.0438724
		Greenhouse-Geisser	0.0418303	1.40152	0.0298463	3.12021	0.066055	0.0438724
		Huynh-Feldt	0.0418303	1.77978	0.023503	3.12021	0.0535393	0.0438724
		Lower-bound	0.0418303	1	0.0418303	3.12021	0.0818148	0.0438724
	HPAA	Sphericity Assumed	0.00936942	2	0.00468471	1.12937	0.326249	0.016337
		Greenhouse-Geisser	0.00936942	1.9058	0.00491627	1.12937	0.324409	0.016337
		Huynh-Feldt	0.00936942	2	0.00468471	1.12937	0.326249	0.016337
		Lower-bound	0.00936942	1	0.00936942	1.12937	0.291669	0.016337
	HPIE	Sphericity Assumed	0.000946576	2	0.000473288	1.00898	0.367304	0.014621
		Greenhouse-Geisser	0.000946576	1.59034	0.000595205	1.00898	0.352648	0.014621
		Huynh-Feldt	0.000946576	2	0.000473288	1.00898	0.367304	0.014621
		Lower-bound	0.000946576	1	0.000946576	1.00898	0.318709	0.014621
time * Gender * GroupName	GRVE	Sphericity Assumed	0.00268882	2	0.00134441	0.1009	0.904091	0.00148162
		Greenhouse-Geisser	0.00268882	1.43958	0.00186777	0.1009	0.83938	0.00148162
		Huynh-Feldt	0.00268882	1.82998	0.00146932	0.1009	0.888235	0.00148162
		Lower-bound	0.00268882	1	0.00268882	0.1009	0.751726	0.00148162
	AFE	Sphericity Assumed	0.00797367	2	0.00398684	0.4464	0.640862	0.00652189
		Greenhouse-Geisser	0.00797367	1.47112	0.00542013	0.4464	0.580735	0.00652189
		Huynh-Feldt	0.00797367	1.87162	0.00426031	0.4464	0.627843	0.00652189
		Lower-bound	0.00797367	1	0.00797367	0.4464	0.506311	0.00652189
	KFE	Sphericity Assumed	0.00286863	2	0.00143432	0.225563	0.798365	0.00330613
		Greenhouse-Geisser	0.00286863	1.59311	0.00180065	0.225563	0.747439	0.00330613
		Huynh-Feldt	0.00286863	2	0.00143432	0.225563	0.798365	0.00330613
		Lower-bound	0.00286863	1	0.00286863	0.225563	0.636356	0.00330613
	KAA	Sphericity Assumed	0.00746134	2	0.00373067	1.54227	0.217612	0.0221775
		Greenhouse-Geisser	0.00746134	1.87179	0.0039862	1.54227	0.218845	0.0221775
		Huynh-Feldt	0.00746134	2	0.00373067	1.54227	0.217612	0.0221775
		Lower-bound	0.00746134	1	0.00746134	1.54227	0.218546	0.0221775
	KIE	Sphericity Assumed	0.00195677	2	0.000978387	1.81585	0.166621	0.0260092
		Greenhouse-Geisser	0.00195677	1.14931	0.00170256	1.81585	0.181309	0.0260092
		Huynh-Feldt	0.00195677	1.44861	0.00135079	1.81585	0.177279	0.0260092
		Lower-bound	0.00195677	1	0.00195677	1.81585	0.18228	0.0260092
	HPFE	Sphericity Assumed	0.0371485	2	0.0185742	2.77098	0.066138	0.0391542
		Greenhouse-Geisser	0.0371485	1.40152	0.0265058	2.77098	0.0856262	0.0391542
		Huynh-Feldt	0.0371485	1.77978	0.0208724	2.77098	0.0728085	0.0391542
		Lower-bound	0.0371485	1	0.0371485	2.77098	0.100589	0.0391542
	HPAA	Sphericity Assumed	0.00289537	2	0.00144769	0.349002	0.706021	0.00510618
		Greenhouse-Geisser	0.00289537	1.9058	0.00151924	0.349002	0.695724	0.00510618
		Huynh-Feldt	0.00289537	2	0.00144769	0.349002	0.706021	0.00510618
		Lower-bound	0.00289537	1	0.00289537	0.349002	0.556637	0.00510618
	HPIE	Sphericity Assumed	0.00202218	2	0.00101109	2.15549	0.119788	0.0307245
		Greenhouse-Geisser	0.00202218	1.59034	0.00127154	2.15549	0.131339	0.0307245
		Huynh-Feldt	0.00202218	2	0.00101109	2.15549	0.119788	0.0307245
		Lower-bound	0.00202218	1	0.00202218	2.15549	0.146671	0.0307245
time * Gender * AgeGroup	GRVE	Sphericity Assumed	0.0844817	2	0.0422409	3.17023	0.0451145	0.0445443
		Greenhouse-Geisser	0.0844817	1.43958	0.0586848	3.17023	0.0623005	0.0445443
		Huynh-Feldt	0.0844817	1.82998	0.0461654	3.17023	0.0497781	0.0445443
		Lower-bound	0.0844817	1	0.0844817	3.17023	0.0794587	0.0445443
	AFE	Sphericity Assumed	0.00289672	2	0.00144836	0.162171	0.85046	0.00237919
		Greenhouse-Geisser	0.00289672	1.47112	0.00196905	0.162171	0.783167	0.00237919
		Huynh-Feldt	0.00289672	1.87162	0.00154771	0.162171	0.836751	0.00237919
		Lower-bound	0.00289672	1	0.00289672	0.162171	0.688429	0.00237919
	KFE	Sphericity Assumed	0.035228	2	0.017614	2.77001	0.0662	0.039141
		Greenhouse-Geisser	0.035228	1.59311	0.0221127	2.77001	0.0789896	0.039141
		Huynh-Feldt	0.035228	2	0.017614	2.77001	0.0662	0.039141
		Lower-bound	0.035228	1	0.035228	2.77001	0.100648	0.039141
	KAA	Sphericity Assumed	0.000538572	2	0.000269286	0.111324	0.894731	0.00163444
		Greenhouse-Geisser	0.000538572	1.87179	0.00028773	0.111324	0.88257	0.00163444
		Huynh-Feldt	0.000538572	2	0.000269286	0.111324	0.894731	0.00163444
		Lower-bound	0.000538572	1	0.000538572	0.111324	0.739669	0.00163444
	KIE	Sphericity Assumed	0.00212108	2	0.00106054	1.96833	0.14365	0.0281317
		Greenhouse-Geisser	0.00212108	1.14931	0.00184552	1.96833	0.162983	0.0281317
		Huynh-Feldt	0.00212108	1.44861	0.00146421	1.96833	0.156937	0.0281317
		Lower-bound	0.00212108	1	0.00212108	1.96833	0.165175	0.0281317
	HPFE	Sphericity Assumed	0.00305113	2	0.00152557	0.22759	0.796753	0.00333575
		Greenhouse-Geisser	0.00305113	1.40152	0.00217701	0.22759	0.715905	0.00333575
		Huynh-Feldt	0.00305113	1.77978	0.00171433	0.22759	0.771026	0.00333575
		Lower-bound	0.00305113	1	0.00305113	0.22759	0.634846	0.00333575
	HPAA	Sphericity Assumed	0.00429365	2	0.00214682	0.517547	0.59715	0.0075535
		Greenhouse-Geisser	0.00429365	1.9058	0.00225294	0.517547	0.588461	0.0075535
		Huynh-Feldt	0.00429365	2	0.00214682	0.517547	0.59715	0.0075535
		Lower-bound	0.00429365	1	0.00429365	0.517547	0.474355	0.0075535
	HPIE	Sphericity Assumed	0.000295302	2	0.000147651	0.314769	0.730488	0.00460763
		Greenhouse-Geisser	0.000295302	1.59034	0.000185685	0.314769	0.68017	0.00460763
		Huynh-Feldt	0.000295302	2	0.000147651	0.314769	0.730488	0.00460763
		Lower-bound	0.000295302	1	0.000295302	0.314769	0.576612	0.00460763
time * Gender * BMI_Value	GRVE	Sphericity Assumed	0.00312692	2	0.00156346	0.11734	0.889373	0.00172261
		Greenhouse-Geisser	0.00312692	1.43958	0.0021721	0.11734	0.821827	0.00172261
		Huynh-Feldt	0.00312692	1.82998	0.00170872	0.11734	0.872596	0.00172261
		Lower-bound	0.00312692	1	0.00312692	0.11734	0.732994	0.00172261
	AFE	Sphericity Assumed	0.0199598	2	0.0099799	1.11743	0.330102	0.0161672
		Greenhouse-Geisser	0.0199598	1.47112	0.0135677	1.11743	0.316271	0.0161672
		Huynh-Feldt	0.0199598	1.87162	0.0106645	1.11743	0.327405	0.0161672
		Lower-bound	0.0199598	1	0.0199598	1.11743	0.294213	0.0161672
	KFE	Sphericity Assumed	0.00248225	2	0.00124112	0.195181	0.822916	0.00286209
		Greenhouse-Geisser	0.00248225	1.59311	0.00155811	0.195181	0.772554	0.00286209
		Huynh-Feldt	0.00248225	2	0.00124112	0.195181	0.822916	0.00286209
		Lower-bound	0.00248225	1	0.00248225	0.195181	0.660041	0.00286209
	KAA	Sphericity Assumed	0.000106012	2	5.30059e-05	0.0219128	0.978329	0.000322144
		Greenhouse-Geisser	0.000106012	1.87179	5.66365e-05	0.0219128	0.973285	0.000322144
		Huynh-Feldt	0.000106012	2	5.30059e-05	0.0219128	0.978329	0.000322144
		Lower-bound	0.000106012	1	0.000106012	0.0219128	0.882757	0.000322144
	KIE	Sphericity Assumed	0.00191269	2	0.000956343	1.77494	0.173397	0.0254381
		Greenhouse-Geisser	0.00191269	1.14931	0.0016642	1.77494	0.186617	0.0254381
		Huynh-Feldt	0.00191269	1.44861	0.00132036	1.77494	0.18321	0.0254381
		Lower-bound	0.00191269	1	0.00191269	1.77494	0.18722	0.0254381
	HPFE	Sphericity Assumed	0.0210717	2	0.0105358	1.57178	0.211424	0.0225922
		Greenhouse-Geisser	0.0210717	1.40152	0.0150348	1.57178	0.216169	0.0225922
		Huynh-Feldt	0.0210717	1.77978	0.0118395	1.57178	0.213765	0.0225922
		Lower-bound	0.0210717	1	0.0210717	1.57178	0.214242	0.0225922
	HPAA	Sphericity Assumed	0.0041438	2	0.0020719	0.499485	0.607952	0.00729181
		Greenhouse-Geisser	0.0041438	1.9058	0.00217431	0.499485	0.599056	0.00729181
		Huynh-Feldt	0.0041438	2	0.0020719	0.499485	0.607952	0.00729181
		Lower-bound	0.0041438	1	0.0041438	0.499485	0.482141	0.00729181
	HPIE	Sphericity Assumed	0.000382151	2	0.000191075	0.407344	0.666224	0.00595468
		Greenhouse-Geisser	0.000382151	1.59034	0.000240296	0.407344	0.619414	0.00595468
		Huynh-Feldt	0.000382151	2	0.000191075	0.407344	0.666224	0.00595468
		Lower-bound	0.000382151	1	0.000382151	0.407344	0.525464	0.00595468
time * GroupName * AgeGroup	GRVE	Sphericity Assumed	0.00113504	2	0.000567522	0.0425932	0.958314	0.000625979
		Greenhouse-Geisser	0.00113504	1.43958	0.000788453	0.0425932	0.912128	0.000625979
		Huynh-Feldt	0.00113504	1.82998	0.000620249	0.0425932	0.947918	0.000625979
		Lower-bound	0.00113504	1	0.00113504	0.0425932	0.83711	0.000625979
	AFE	Sphericity Assumed	0.0914636	2	0.0457318	5.12052	0.00717687	0.0700285
		Greenhouse-Geisser	0.0914636	1.47112	0.0621727	5.12052	0.0144145	0.0700285
		Huynh-Feldt	0.0914636	1.87162	0.0488688	5.12052	0.00849652	0.0700285
		Lower-bound	0.0914636	1	0.0914636	5.12052	0.026842	0.0700285
	KFE	Sphericity Assumed	0.0234109	2	0.0117054	1.84082	0.16262	0.0263573
		Greenhouse-Geisser	0.0234109	1.59311	0.0146951	1.84082	0.17108	0.0263573
		Huynh-Feldt	0.0234109	2	0.0117054	1.84082	0.16262	0.0263573
		Lower-bound	0.0234109	1	0.0234109	1.84082	0.179342	0.0263573
	KAA	Sphericity Assumed	0.00311999	2	0.00155999	0.644906	0.526309	0.00939481
		Greenhouse-Geisser	0.00311999	1.87179	0.00166684	0.644906	0.516499	0.00939481
		Huynh-Feldt	0.00311999	2	0.00155999	0.644906	0.526309	0.00939481
		Lower-bound	0.00311999	1	0.00311999	0.644906	0.424738	0.00939481
	KIE	Sphericity Assumed	0.00102627	2	0.000513133	0.952358	0.388388	0.0138118
		Greenhouse-Geisser	0.00102627	1.14931	0.000892939	0.952358	0.344603	0.0138118
		Huynh-Feldt	0.00102627	1.44861	0.000708447	0.952358	0.36371	0.0138118
		Lower-bound	0.00102627	1	0.00102627	0.952358	0.332579	0.0138118
	HPFE	Sphericity Assumed	0.00986069	2	0.00493035	0.73553	0.481148	0.0107009
		Greenhouse-Geisser	0.00986069	1.40152	0.0070357	0.73553	0.436632	0.0107009
		Huynh-Feldt	0.00986069	1.77978	0.00554039	0.73553	0.466566	0.0107009
		Lower-bound	0.00986069	1	0.00986069	0.73553	0.394109	0.0107009
	HPAA	Sphericity Assumed	0.000697152	2	0.000348576	0.0840333	0.919448	0.00123426
		Greenhouse-Geisser	0.000697152	1.9058	0.000365806	0.0840333	0.911644	0.00123426
		Huynh-Feldt	0.000697152	2	0.000348576	0.0840333	0.919448	0.00123426
		Lower-bound	0.000697152	1	0.000697152	0.0840333	0.772786	0.00123426
	HPIE	Sphericity Assumed	0.000898958	2	0.000449479	0.958221	0.386149	0.0138957
		Greenhouse-Geisser	0.000898958	1.59034	0.000565263	0.958221	0.369128	0.0138957
		Huynh-Feldt	0.000898958	2	0.000449479	0.958221	0.386149	0.0138957
		Lower-bound	0.000898958	1	0.000898958	0.958221	0.331105	0.0138957
time * GroupName * BMI_Value	GRVE	Sphericity Assumed	0.0263716	2	0.0131858	0.98961	0.374382	0.0143443
		Greenhouse-Geisser	0.0263716	1.43958	0.0183189	0.98961	0.351668	0.0143443
		Huynh-Feldt	0.0263716	1.82998	0.0144109	0.98961	0.368515	0.0143443
		Lower-bound	0.0263716	1	0.0263716	0.98961	0.323364	0.0143443
	AFE	Sphericity Assumed	0.000538147	2	0.000269073	0.0301277	0.970328	0.000442859
		Greenhouse-Geisser	0.000538147	1.47112	0.000365807	0.0301277	0.934495	0.000442859
		Huynh-Feldt	0.000538147	1.87162	0.000287531	0.0301277	0.964137	0.000442859
		Lower-bound	0.000538147	1	0.000538147	0.0301277	0.862716	0.000442859
	KFE	Sphericity Assumed	0.00909955	2	0.00454977	0.715504	0.490777	0.0104126
		Greenhouse-Geisser	0.00909955	1.59311	0.00571181	0.715504	0.461206	0.0104126
		Huynh-Feldt	0.00909955	2	0.00454977	0.715504	0.490777	0.0104126
		Lower-bound	0.00909955	1	0.00909955	0.715504	0.400589	0.0104126
	KAA	Sphericity Assumed	0.000449349	2	0.000224675	0.0928812	0.91136	0.00136404
		Greenhouse-Geisser	0.000449349	1.87179	0.000240063	0.0928812	0.900052	0.00136404
		Huynh-Feldt	0.000449349	2	0.000224675	0.0928812	0.91136	0.00136404
		Lower-bound	0.000449349	1	0.000449349	0.0928812	0.761477	0.00136404
	KIE	Sphericity Assumed	5.40892e-05	2	2.70446e-05	0.0501939	0.951063	0.000737601
		Greenhouse-Geisser	5.40892e-05	1.14931	4.70622e-05	0.0501939	0.855706	0.000737601
		Huynh-Feldt	5.40892e-05	1.44861	3.73386e-05	0.0501939	0.90247	0.000737601
		Lower-bound	5.40892e-05	1	5.40892e-05	0.0501939	0.823398	0.000737601
	HPFE	Sphericity Assumed	0.0104244	2	0.00521222	0.777581	0.461548	0.0113057
		Greenhouse-Geisser	0.0104244	1.40152	0.00743794	0.777581	0.420574	0.0113057
		Huynh-Feldt	0.0104244	1.77978	0.00585714	0.777581	0.44818	0.0113057
		Lower-bound	0.0104244	1	0.0104244	0.777581	0.380988	0.0113057
	HPAA	Sphericity Assumed	0.000332211	2	0.000166106	0.040044	0.960758	0.000588536
		Greenhouse-Geisser	0.000332211	1.9058	0.000174316	0.040044	0.955496	0.000588536
		Huynh-Feldt	0.000332211	2	0.000166106	0.040044	0.960758	0.000588536
		Lower-bound	0.000332211	1	0.000332211	0.040044	0.841992	0.000588536
	HPIE	Sphericity Assumed	0.000848795	2	0.000424397	0.904751	0.407064	0.0131305
		Greenhouse-Geisser	0.000848795	1.59034	0.00053372	0.904751	0.387426	0.0131305
		Huynh-Feldt	0.000848795	2	0.000424397	0.904751	0.407064	0.0131305
		Lower-bound	0.000848795	1	0.000848795	0.904751	0.34488	0.0131305
time * AgeGroup * BMI_Value	GRVE	Sphericity Assumed	0.0107727	2	0.00538637	0.404254	0.668274	0.00590978
		Greenhouse-Geisser	0.0107727	1.43958	0.00748324	0.404254	0.60093	0.00590978
		Huynh-Feldt	0.0107727	1.82998	0.00588681	0.404254	0.650089	0.00590978
		Lower-bound	0.0107727	1	0.0107727	0.404254	0.527034	0.00590978
	AFE	Sphericity Assumed	0.00552703	2	0.00276351	0.309427	0.734383	0.00452978
		Greenhouse-Geisser	0.00552703	1.47112	0.00375702	0.309427	0.666521	0.00452978
		Huynh-Feldt	0.00552703	1.87162	0.00295308	0.309427	0.71992	0.00452978
		Lower-bound	0.00552703	1	0.00552703	0.309427	0.579858	0.00452978
	KFE	Sphericity Assumed	0.0158528	2	0.00792638	1.24651	0.290769	0.0180011
		Greenhouse-Geisser	0.0158528	1.59311	0.00995082	1.24651	0.285652	0.0180011
		Huynh-Feldt	0.0158528	2	0.00792638	1.24651	0.290769	0.0180011
		Lower-bound	0.0158528	1	0.0158528	1.24651	0.268149	0.0180011
	KAA	Sphericity Assumed	0.00088308	2	0.00044154	0.182534	0.83336	0.00267714
		Greenhouse-Geisser	0.00088308	1.87179	0.000471783	0.182534	0.819308	0.00267714
		Huynh-Feldt	0.00088308	2	0.00044154	0.182534	0.83336	0.00267714
		Lower-bound	0.00088308	1	0.00088308	0.182534	0.670554	0.00267714
	KIE	Sphericity Assumed	0.00274169	2	0.00137085	2.54424	0.0822657	0.0360659
		Greenhouse-Geisser	0.00274169	1.14931	0.0023855	2.54424	0.110278	0.0360659
		Huynh-Feldt	0.00274169	1.44861	0.00189263	2.54424	0.0999355	0.0360659
		Lower-bound	0.00274169	1	0.00274169	2.54424	0.115335	0.0360659
	HPFE	Sphericity Assumed	0.0200349	2	0.0100174	1.49444	0.228035	0.0215045
		Greenhouse-Geisser	0.0200349	1.40152	0.0142951	1.49444	0.23006	0.0215045
		Huynh-Feldt	0.0200349	1.77978	0.0112569	1.49444	0.229465	0.0215045
		Lower-bound	0.0200349	1	0.0200349	1.49444	0.225749	0.0215045
	HPAA	Sphericity Assumed	0.00793155	2	0.00396578	0.956053	0.386975	0.0138647
		Greenhouse-Geisser	0.00793155	1.9058	0.0041618	0.956053	0.383468	0.0138647
		Huynh-Feldt	0.00793155	2	0.00396578	0.956053	0.386975	0.0138647
		Lower-bound	0.00793155	1	0.00793155	0.956053	0.331649	0.0138647
	HPIE	Sphericity Assumed	0.00147024	2	0.00073512	1.56716	0.21238	0.0225274
		Greenhouse-Geisser	0.00147024	1.59034	0.000924483	1.56716	0.216152	0.0225274
		Huynh-Feldt	0.00147024	2	0.00073512	1.56716	0.21238	0.0225274
		Lower-bound	0.00147024	1	0.00147024	1.56716	0.214908	0.0225274
time * Gender * GroupName * AgeGroup	GRVE	Sphericity Assumed	0.00821274	2	0.00410637	0.308188	0.735289	0.00451174
		Greenhouse-Geisser	0.00821274	1.43958	0.00570494	0.308188	0.662522	0.00451174
		Huynh-Feldt	0.00821274	1.82998	0.00448789	0.308188	0.715881	0.00451174
		Lower-bound	0.00821274	1	0.00821274	0.308188	0.580616	0.00451174
	AFE	Sphericity Assumed	0.0172755	2	0.00863775	0.967156	0.382762	0.0140234
		Greenhouse-Geisser	0.0172755	1.47112	0.0117431	0.967156	0.360244	0.0140234
		Huynh-Feldt	0.0172755	1.87162	0.00923026	0.967156	0.378084	0.0140234
		Lower-bound	0.0172755	1	0.0172755	0.967156	0.328877	0.0140234
	KFE	Sphericity Assumed	0.00891571	2	0.00445786	0.701049	0.497848	0.0102043
		Greenhouse-Geisser	0.00891571	1.59311	0.00559642	0.701049	0.467463	0.0102043
		Huynh-Feldt	0.00891571	2	0.00445786	0.701049	0.497848	0.0102043
		Lower-bound	0.00891571	1	0.00891571	0.701049	0.405364	0.0102043
	KAA	Sphericity Assumed	0.00789251	2	0.00394626	1.63139	0.199462	0.023429
		Greenhouse-Geisser	0.00789251	1.87179	0.00421655	1.63139	0.201241	0.023429
		Huynh-Feldt	0.00789251	2	0.00394626	1.63139	0.199462	0.023429
		Lower-bound	0.00789251	1	0.00789251	1.63139	0.205854	0.023429
	KIE	Sphericity Assumed	2.90814e-05	2	1.45407e-05	0.0269871	0.973379	0.000396711
		Greenhouse-Geisser	2.90814e-05	1.14931	2.53033e-05	0.0269871	0.898489	0.000396711
		Huynh-Feldt	2.90814e-05	1.44861	2.00753e-05	0.0269871	0.937334	0.000396711
		Lower-bound	2.90814e-05	1	2.90814e-05	0.0269871	0.87	0.000396711
	HPFE	Sphericity Assumed	0.00431284	2	0.00215642	0.321704	0.725463	0.00470866
		Greenhouse-Geisser	0.00431284	1.40152	0.00307725	0.321704	0.647348	0.00470866
		Huynh-Feldt	0.00431284	1.77978	0.00242324	0.321704	0.700093	0.00470866
		Lower-bound	0.00431284	1	0.00431284	0.321704	0.572453	0.00470866
	HPAA	Sphericity Assumed	0.00885373	2	0.00442686	1.06721	0.34683	0.0154518
		Greenhouse-Geisser	0.00885373	1.9058	0.00464568	1.06721	0.344427	0.0154518
		Huynh-Feldt	0.00885373	2	0.00442686	1.06721	0.34683	0.0154518
		Lower-bound	0.00885373	1	0.00885373	1.06721	0.305237	0.0154518
	HPIE	Sphericity Assumed	0.000402397	2	0.000201198	0.428925	0.652087	0.00626818
		Greenhouse-Geisser	0.000402397	1.59034	0.000253026	0.428925	0.606301	0.00626818
		Huynh-Feldt	0.000402397	2	0.000201198	0.428925	0.652087	0.00626818
		Lower-bound	0.000402397	1	0.000402397	0.428925	0.514726	0.00626818
time * Gender * GroupName * BMI_Value	GRVE	Sphericity Assumed	9.72215e-05	2	4.86108e-05	0.0036483	0.996358	5.36486e-05
		Greenhouse-Geisser	9.72215e-05	1.43958	6.75345e-05	0.0036483	0.984836	5.36486e-05
		Huynh-Feldt	9.72215e-05	1.82998	5.31271e-05	0.0036483	0.994407	5.36486e-05
		Lower-bound	9.72215e-05	1	9.72215e-05	0.0036483	0.952013	5.36486e-05
	AFE	Sphericity Assumed	0.0176244	2	0.00881221	0.98669	0.375461	0.0143026
		Greenhouse-Geisser	0.0176244	1.47112	0.0119803	0.98669	0.35415	0.0143026
		Huynh-Feldt	0.0176244	1.87162	0.00941669	0.98669	0.371059	0.0143026
		Lower-bound	0.0176244	1	0.0176244	0.98669	0.324074	0.0143026
	KFE	Sphericity Assumed	0.00911666	2	0.00455833	0.71685	0.490124	0.0104319
		Greenhouse-Geisser	0.00911666	1.59311	0.00572256	0.71685	0.460629	0.0104319
		Huynh-Feldt	0.00911666	2	0.00455833	0.71685	0.490124	0.0104319
		Lower-bound	0.00911666	1	0.00911666	0.71685	0.400149	0.0104319
	KAA	Sphericity Assumed	0.00754161	2	0.00377081	1.55886	0.21411	0.0224107
		Greenhouse-Geisser	0.00754161	1.87179	0.00402908	1.55886	0.215452	0.0224107
		Huynh-Feldt	0.00754161	2	0.00377081	1.55886	0.21411	0.0224107
		Lower-bound	0.00754161	1	0.00754161	1.55886	0.216113	0.0224107
	KIE	Sphericity Assumed	3.03368e-05	2	1.51684e-05	0.0281521	0.972246	0.000413829
		Greenhouse-Geisser	3.03368e-05	1.14931	2.63956e-05	0.0281521	0.896019	0.000413829
		Huynh-Feldt	3.03368e-05	1.44861	2.09419e-05	0.0281521	0.935409	0.000413829
		Lower-bound	3.03368e-05	1	3.03368e-05	0.0281521	0.86725	0.000413829
	HPFE	Sphericity Assumed	0.0124053	2	0.00620264	0.925335	0.39888	0.0134252
		Greenhouse-Geisser	0.0124053	1.40152	0.00885128	0.925335	0.369562	0.0134252
		Huynh-Feldt	0.0124053	1.77978	0.0069701	0.925335	0.389532	0.0134252
		Lower-bound	0.0124053	1	0.0124053	0.925335	0.339486	0.0134252
	HPAA	Sphericity Assumed	0.00326172	2	0.00163086	0.39316	0.675685	0.00574853
		Greenhouse-Geisser	0.00326172	1.9058	0.00171147	0.39316	0.665718	0.00574853
		Huynh-Feldt	0.00326172	2	0.00163086	0.39316	0.675685	0.00574853
		Lower-bound	0.00326172	1	0.00326172	0.39316	0.532743	0.00574853
	HPIE	Sphericity Assumed	0.000933447	2	0.000466723	0.994984	0.372404	0.0144211
		Greenhouse-Geisser	0.000933447	1.59034	0.000586949	0.994984	0.357109	0.0144211
		Huynh-Feldt	0.000933447	2	0.000466723	0.994984	0.372404	0.0144211
		Lower-bound	0.000933447	1	0.000933447	0.994984	0.322064	0.0144211
time * Gender * AgeGroup * BMI_Value	GRVE	Sphericity Assumed	0.00409715	2	0.00204858	0.153748	0.857637	0.00225591
		Greenhouse-Geisser	0.00409715	1.43958	0.00284607	0.153748	0.785911	0.00225591
		Huynh-Feldt	0.00409715	1.82998	0.00223891	0.153748	0.839409	0.00225591
		Lower-bound	0.00409715	1	0.00409715	0.153748	0.696205	0.00225591
	AFE	Sphericity Assumed	0.00479153	2	0.00239576	0.26825	0.76512	0.00392935
		Greenhouse-Geisser	0.00479153	1.47112	0.00325706	0.26825	0.696024	0.00392935
		Huynh-Feldt	0.00479153	1.87162	0.0025601	0.26825	0.750518	0.00392935
		Lower-bound	0.00479153	1	0.00479153	0.26825	0.606189	0.00392935
	KFE	Sphericity Assumed	0.00844493	2	0.00422247	0.664032	0.516433	0.00967073
		Greenhouse-Geisser	0.00844493	1.59311	0.00530091	0.664032	0.483944	0.00967073
		Huynh-Feldt	0.00844493	2	0.00422247	0.664032	0.516433	0.00967073
		Lower-bound	0.00844493	1	0.00844493	0.664032	0.417985	0.00967073
	KAA	Sphericity Assumed	0.017522	2	0.00876099	3.62182	0.0293442	0.0505687
		Greenhouse-Geisser	0.017522	1.87179	0.00936106	3.62182	0.0322802	0.0505687
		Huynh-Feldt	0.017522	2	0.00876099	3.62182	0.0293442	0.0505687
		Lower-bound	0.017522	1	0.017522	3.62182	0.0612606	0.0505687
	KIE	Sphericity Assumed	5.70551e-05	2	2.85275e-05	0.0529461	0.948451	0.000778014
		Greenhouse-Geisser	5.70551e-05	1.14931	4.96428e-05	0.0529461	0.851297	0.000778014
		Huynh-Feldt	5.70551e-05	1.44861	3.93859e-05	0.0529461	0.898711	0.000778014
		Lower-bound	5.70551e-05	1	5.70551e-05	0.0529461	0.818705	0.000778014
	HPFE	Sphericity Assumed	0.0113203	2	0.00566015	0.844405	0.432054	0.0122654
		Greenhouse-Geisser	0.0113203	1.40152	0.00807714	0.844405	0.396516	0.0122654
		Huynh-Feldt	0.0113203	1.77978	0.00636049	0.844405	0.420557	0.0122654
		Lower-bound	0.0113203	1	0.0113203	0.844405	0.361388	0.0122654
	HPAA	Sphericity Assumed	0.00565906	2	0.00282953	0.682131	0.50726	0.00993171
		Greenhouse-Geisser	0.00565906	1.9058	0.00296939	0.682131	0.500574	0.00993171
		Huynh-Feldt	0.00565906	2	0.00282953	0.682131	0.50726	0.00993171
		Lower-bound	0.00565906	1	0.00565906	0.682131	0.411742	0.00993171
	HPIE	Sphericity Assumed	0.000909367	2	0.000454683	0.969316	0.381947	0.0140543
		Greenhouse-Geisser	0.000909367	1.59034	0.000571808	0.969316	0.365454	0.0140543
		Huynh-Feldt	0.000909367	2	0.000454683	0.969316	0.381947	0.0140543
		Lower-bound	0.000909367	1	0.000909367	0.969316	0.328341	0.0140543
time * GroupName * AgeGroup * BMI_Value	GRVE	Sphericity Assumed	0.0352164	2	0.0176082	1.32152	0.270133	0.0190636
		Greenhouse-Geisser	0.0352164	1.43958	0.0244629	1.32152	0.265464	0.0190636
		Huynh-Feldt	0.0352164	1.82998	0.0192442	1.32152	0.269395	0.0190636
		Lower-bound	0.0352164	1	0.0352164	1.32152	0.254347	0.0190636
	AFE	Sphericity Assumed	0.0174086	2	0.00870429	0.974607	0.37996	0.0141299
		Greenhouse-Geisser	0.0174086	1.47112	0.0118335	0.974607	0.357906	0.0141299
		Huynh-Feldt	0.0174086	1.87162	0.00930137	0.974607	0.375388	0.0141299
		Lower-bound	0.0174086	1	0.0174086	0.974607	0.327034	0.0141299
	KFE	Sphericity Assumed	0.021158	2	0.010579	1.66367	0.193274	0.0238815
		Greenhouse-Geisser	0.021158	1.59311	0.0132809	1.66367	0.198952	0.0238815
		Huynh-Feldt	0.021158	2	0.010579	1.66367	0.193274	0.0238815
		Lower-bound	0.021158	1	0.021158	1.66367	0.201478	0.0238815
	KAA	Sphericity Assumed	0.00169275	2	0.000846375	0.349894	0.705395	0.00511916
		Greenhouse-Geisser	0.00169275	1.87179	0.000904346	0.349894	0.691252	0.00511916
		Huynh-Feldt	0.00169275	2	0.000846375	0.349894	0.705395	0.00511916
		Lower-bound	0.00169275	1	0.00169275	0.349894	0.556135	0.00511916
	KIE	Sphericity Assumed	0.000276349	2	0.000138175	0.256448	0.774169	0.00375712
		Greenhouse-Geisser	0.000276349	1.14931	0.000240448	0.256448	0.647072	0.00375712
		Huynh-Feldt	0.000276349	1.44861	0.000190768	0.256448	0.701295	0.00375712
		Lower-bound	0.000276349	1	0.000276349	0.256448	0.614209	0.00375712
	HPFE	Sphericity Assumed	0.0267742	2	0.0133871	1.99714	0.139684	0.0285318
		Greenhouse-Geisser	0.0267742	1.40152	0.0191036	1.99714	0.154475	0.0285318
		Huynh-Feldt	0.0267742	1.77978	0.0150435	1.99714	0.145258	0.0285318
		Lower-bound	0.0267742	1	0.0267742	1.99714	0.162157	0.0285318
	HPAA	Sphericity Assumed	0.00330574	2	0.00165287	0.398466	0.67213	0.00582566
		Greenhouse-Geisser	0.00330574	1.9058	0.00173457	0.398466	0.662209	0.00582566
		Huynh-Feldt	0.00330574	2	0.00165287	0.398466	0.67213	0.00582566
		Lower-bound	0.00330574	1	0.00330574	0.398466	0.529999	0.00582566
	HPIE	Sphericity Assumed	0.00354775	2	0.00177387	3.78163	0.0252174	0.0526824
		Greenhouse-Geisser	0.00354775	1.59034	0.00223082	3.78163	0.0350473	0.0526824
		Huynh-Feldt	0.00354775	2	0.00177387	3.78163	0.0252174	0.0526824
		Lower-bound	0.00354775	1	0.00354775	3.78163	0.0559554	0.0526824
time * Gender * GroupName * AgeGroup * BMI_Value	GRVE	Sphericity Assumed	0.046327	2	0.0231635	1.73845	0.179676	0.0249281
		Greenhouse-Geisser	0.046327	1.43958	0.0321808	1.73845	0.188797	0.0249281
		Huynh-Feldt	0.046327	1.82998	0.0253156	1.73845	0.182743	0.0249281
		Lower-bound	0.046327	1	0.046327	1.73845	0.191759	0.0249281
	AFE	Sphericity Assumed	0.0168835	2	0.00844177	0.945212	0.391135	0.0137096
		Greenhouse-Geisser	0.0168835	1.47112	0.0114766	0.945212	0.367235	0.0137096
		Huynh-Feldt	0.0168835	1.87162	0.00902083	0.945212	0.386142	0.0137096
		Lower-bound	0.0168835	1	0.0168835	0.945212	0.334387	0.0137096
	KFE	Sphericity Assumed	0.0384387	2	0.0192193	3.02246	0.0519633	0.0425564
		Greenhouse-Geisser	0.0384387	1.59311	0.0241281	3.02246	0.0643115	0.0425564
		Huynh-Feldt	0.0384387	2	0.0192193	3.02246	0.0519633	0.0425564
		Lower-bound	0.0384387	1	0.0384387	3.02246	0.0866447	0.0425564
	KAA	Sphericity Assumed	0.000362992	2	0.000181496	0.075031	0.927753	0.00110218
		Greenhouse-Geisser	0.000362992	1.87179	0.000193927	0.075031	0.917485	0.00110218
		Huynh-Feldt	0.000362992	2	0.000181496	0.075031	0.927753	0.00110218
		Lower-bound	0.000362992	1	0.000362992	0.075031	0.784978	0.00110218
	KIE	Sphericity Assumed	0.00617493	2	0.00308746	5.73023	0.00408043	0.0777189
		Greenhouse-Geisser	0.00617493	1.14931	0.00537272	5.73023	0.0153957	0.0777189
		Huynh-Feldt	0.00617493	1.44861	0.00426265	5.73023	0.00963629	0.0777189
		Lower-bound	0.00617493	1	0.00617493	5.73023	0.0194397	0.0777189
	HPFE	Sphericity Assumed	0.00780088	2	0.00390044	0.581884	0.56023	0.00848452
		Greenhouse-Geisser	0.00780088	1.40152	0.005566	0.581884	0.502269	0.00848452
		Huynh-Feldt	0.00780088	1.77978	0.00438305	0.581884	0.541106	0.00848452
		Lower-bound	0.00780088	1	0.00780088	0.581884	0.448213	0.00848452
	HPAA	Sphericity Assumed	0.00387394	2	0.00193697	0.466957	0.627908	0.00682018
		Greenhouse-Geisser	0.00387394	1.9058	0.00203271	0.466957	0.618655	0.00682018
		Huynh-Feldt	0.00387394	2	0.00193697	0.466957	0.627908	0.00682018
		Lower-bound	0.00387394	1	0.00387394	0.466957	0.496712	0.00682018
	HPIE	Sphericity Assumed	0.00234485	2	0.00117243	2.49944	0.0858978	0.0354533
		Greenhouse-Geisser	0.00234485	1.59034	0.00147444	2.49944	0.0987367	0.0354533
		Huynh-Feldt	0.00234485	2	0.00117243	2.49944	0.0858978	0.0354533
		Lower-bound	0.00234485	1	0.00234485	2.49944	0.118528	0.0354533
Error(time)	GRVE	Sphericity Assumed	1.81209	136	0.0133242
		Greenhouse-Geisser	1.81209	97.8917	0.0185112
		Huynh-Feldt	1.81209	124.439	0.0145622
		Lower-bound	1.81209	68	0.0266484
	AFE	Sphericity Assumed	1.21463	136	0.00893108
		Greenhouse-Geisser	1.21463	100.036	0.0121419
		Huynh-Feldt	1.21463	127.27	0.00954371
		Lower-bound	1.21463	68	0.0178622
	KFE	Sphericity Assumed	0.864802	136	0.00635884
		Greenhouse-Geisser	0.864802	108.331	0.00798292
		Huynh-Feldt	0.864802	136	0.00635884
		Lower-bound	0.864802	68	0.0127177
	KAA	Sphericity Assumed	0.328977	136	0.00241895
		Greenhouse-Geisser	0.328977	127.282	0.00258463
		Huynh-Feldt	0.328977	136	0.00241895
		Lower-bound	0.328977	68	0.00483789
	KIE	Sphericity Assumed	0.0732772	136	0.000538803
		Greenhouse-Geisser	0.0732772	78.1533	0.000937609
		Huynh-Feldt	0.0732772	98.5058	0.000743887
		Lower-bound	0.0732772	68	0.00107761
	HPFE	Sphericity Assumed	0.911625	136	0.00670312
		Greenhouse-Geisser	0.911625	95.3036	0.00956549
		Huynh-Feldt	0.911625	121.025	0.00753251
		Lower-bound	0.911625	68	0.0134062
	HPAA	Sphericity Assumed	0.564138	136	0.00414807
		Greenhouse-Geisser	0.564138	129.594	0.00435311
		Huynh-Feldt	0.564138	136	0.00414807
		Lower-bound	0.564138	68	0.00829615
	HPIE	Sphericity Assumed	0.0637944	136	0.000469076
		Greenhouse-Geisser	0.0637944	108.143	0.000589908
		Huynh-Feldt	0.0637944	136	0.000469076
		Lower-bound	0.0637944	68	0.000938152
