# Supplementary material for: Relationship Between the Choice of Clinical Treatment, Gait Functionality and Kinetics in Patients With Comparable Knee Osteoarthritis
Source: Front Bioeng Biotechnol. 2022 Mar 11;10:820186. doi: 10.3389/fbioe.2022.820186 (PMC8962661; doi:10.3389/fbioe.2022.820186)
Supplement: Supplementary file 4 [file Table1.xlsx]

## Sheet: RawData
Patient ID	Gender	BMI_Value	AgeGroup	GroupName	tRSTRIDE_M	tRDBLSTANCE_M	velMEANM	Total_Height
1040	Female	obese – BMI≥30	60-67	TKR	1.54	0.35	0.49	1.51
2070	Female	obese – BMI≥30	60-67	TKR	1.39	0.34	0.548	1.49
2077	Female	obese – BMI≥30	60-67	TKR	1.16	0.15	0.901	1.73
2068	Female	obese – BMI≥30	60-67	TKR	1.14	0.13	0.818	1.48
2072	Female	obese – BMI≥30	60-67	TKR	1.29	0.21	0.759	1.65
2091	Female	obese – BMI≥30	60-67	TKR	1.16	0.15	0.826	1.59
2094	Female	obese – BMI≥30	60-67	TKR	1.37	0.21	0.702	1.61
81	Female	obese – BMI≥30	60-67	Conservative	1.18	0.16	0.99	1.69
74	Female	obese – BMI≥30	60-67	Conservative	1.187	0.146	0.891	1.59
1058	Female	obese – BMI≥30	60-67	Conservative	1.11	0.18	0.759	1.49
2081	Female	obese – BMI≥30	60-67	Conservative	1.15	0.17	0.874	1.53
2084	Female	obese – BMI≥30	60-67	Conservative	1.12	0.15	0.993	1.68
1061	Female	obese – BMI≥30	60-67	Conservative	1.23	0.15	0.909	1.55
1020	Female	obese – BMI≥30	68-75	TKR	1.42	0.27	0.604	1.59
2065	Female	obese – BMI≥30	68-75	TKR	1.34	0.25	0.557	1.53
2080	Female	obese – BMI≥30	68-75	TKR	1.17	0.19	0.701	1.54
2082	Female	obese – BMI≥30	68-75	TKR	1.14	0.17	0.824	1.57
1018	Female	obese – BMI≥30	68-75	TKR	1.17	0.15	0.822	1.69
1044	Female	obese – BMI≥30	68-75	TKR	1.45	0.27	0.568	1.55
2064	Female	obese – BMI≥30	68-75	TKR	1.09	0.17	0.812	1.46
1003	Female	obese – BMI≥30	68-75	Conservative	1.2	0.17	0.8	1.61
73	Female	obese – BMI≥30	68-75	Conservative	1.184	0.149	0.818	1.73
1009	Female	obese – BMI≥30	68-75	Conservative	1.26	0.16	0.857	1.61
1025	Female	obese – BMI≥30	68-75	Conservative	1.11	0.13	0.95	1.58
1028	Female	obese – BMI≥30	68-75	Conservative	1.07	0.13	1.039	1.54
1035	Female	obese – BMI≥30	68-75	Conservative	1.21	0.13	1.005	1.59
2096	Female	nonobese – BMI<30	60-67	TKR	1.18	0.14	1.119	1.59
2098	Female	nonobese – BMI<30	60-67	TKR	1.13	0.12	1.133	1.67
2102	Female	nonobese – BMI<30	60-67	TKR	1.33	0.2	0.8	1.64
1019	Female	nonobese – BMI<30	60-67	TKR	1.24	0.19	0.786	1.5
1041	Female	nonobese – BMI<30	60-67	TKR	1.262	0.181	0.806	1.6
1059	Female	nonobese – BMI<30	60-67	TKR	1.16	0.13	0.91	1.55
1007	Female	nonobese – BMI<30	60-67	Conservative	0.97	0.09	1.237	1.52
1030	Female	nonobese – BMI<30	60-67	Conservative	1.187	0.159	0.938	1.59
1043	Female	nonobese – BMI<30	60-67	Conservative	1.21	0.14	1.031	1.64
1057	Female	nonobese – BMI<30	60-67	Conservative	1.05	0.13	1.053	1.62
1008	Female	nonobese – BMI<30	60-67	Conservative	0.94	0.11	1.365	1.59
1031	Female	nonobese – BMI<30	60-67	Conservative	1.09	0.12	1.189	1.57
1062	Female	nonobese – BMI<30	60-67	Conservative	1.16	0.13	1.044	1.68
1026	Female	nonobese – BMI<30	68-75	TKR	1.291	0.233	0.631	1.57
1034	Female	nonobese – BMI<30	68-75	TKR	1.35	0.2	0.711	1.56
1054	Female	nonobese – BMI<30	68-75	TKR	1.06	0.13	1.044	1.52
1056	Female	nonobese – BMI<30	68-75	TKR	1.16	0.13	1	1.58
2097	Female	nonobese – BMI<30	68-75	TKR	1.36	0.19	0.582	1.48
1017	Female	nonobese – BMI<30	68-75	Conservative	1.1	0.19	0.696	1.47
1006	Female	nonobese – BMI<30	68-75	Conservative	1.29	0.2	0.61	1.54
1033	Female	nonobese – BMI<30	68-75	Conservative	1.05	0.13	0.922	1.58
79	Female	nonobese – BMI<30	68-75	Conservative	1.227	0.162	0.717	1.57
1021	Female	nonobese – BMI<30	68-75	Conservative	1.256	0.143	0.875	1.58
1029	Female	nonobese – BMI<30	68-75	Conservative	1.44	0.2	0.723	1.75
2062	Male	obese – BMI≥30	60-67	TKR	1.35	0.14	0.927	1.8
1032	Male	obese – BMI≥30	60-67	Conservative	1.16	0.12	0.965	1.66
1038	Male	obese – BMI≥30	60-67	Conservative	1.05	0.16	0.946	1.73
2071	Male	obese – BMI≥30	60-67	Conservative	1.05	0.14	1.125	1.71
1045	Male	obese – BMI≥30	60-67	Conservative	1	0.11	1.334	1.72
1055	Male	obese – BMI≥30	60-67	Conservative	1.05	0.12	1.357	1.86
2078	Male	obese – BMI≥30	60-67	Conservative	1.11	0.13	1.142	1.67
2063	Male	obese – BMI≥30	68-75	TKR	1.11	0.15	0.887	1.72
1023	Male	obese – BMI≥30	68-75	TKR	1.116	0.149	1.021	1.65
1039	Male	obese – BMI≥30	68-75	TKR	1.3	0.19	0.718	1.74
1060	Male	obese – BMI≥30	68-75	TKR	1.28	0.21	0.773	1.67
1053	Male	obese – BMI≥30	68-75	TKR	1.12	0.13	1.105	1.7
2060	Male	obese – BMI≥30	68-75	TKR	1.11	0.12	1.102	1.85
2061	Male	obese – BMI≥30	68-75	TKR	1.36	0.17	0.754	1.69
1015	Male	obese – BMI≥30	68-75	Conservative	1.21	0.16	0.964	1.65
2069	Male	obese – BMI≥30	68-75	Conservative	1.14	0.15	0.974	1.63
2085	Male	obese – BMI≥30	68-75	Conservative	1.37	0.18	0.832	1.67
2073	Male	obese – BMI≥30	68-75	Conservative	1.09	0.12	1.038	1.57
2066	Male	obese – BMI≥30	68-75	Conservative	1.11	0.14	1.059	1.8
2083	Male	obese – BMI≥30	68-75	Conservative	1.06	0.11	1.206	1.64
2099	Male	nonobese – BMI<30	60-67	TKR	1.21	0.13	1.112	1.81
2104	Male	nonobese – BMI<30	60-67	TKR	1.34	0.21	0.725	1.77
1022	Male	nonobese – BMI<30	60-67	Conservative	1.24	0.13	1.1	1.8
2074	Male	nonobese – BMI<30	60-67	Conservative	1.08	0.12	1.048	1.64
2100	Male	nonobese – BMI<30	60-67	Conservative	1.09	0.13	1.1	1.77
2103	Male	nonobese – BMI<30	60-67	Conservative	0.96	0.08	1.6	1.71
2067	Male	nonobese – BMI<30	60-67	Conservative	1.07	0.09	1.33	1.65
2095	Male	nonobese – BMI<30	68-75	TKR	1.11	0.15	0.922	1.68
2105	Male	nonobese – BMI<30	68-75	TKR	1.02	0.17	0.6	1.63
2092	Male	nonobese – BMI<30	68-75	TKR	1.05	0.15	0.974	1.72
72	Male	nonobese – BMI<30	68-75	Conservative	1.026	0.099	1.35	1.75
1042	Male	nonobese – BMI<30	68-75	Conservative	1.01	0.09	1.28	1.75
1002	Male	nonobese – BMI<30	68-75	Conservative	1.13	0.11	0.993	1.89
1024	Male	nonobese – BMI<30	68-75	Conservative	1.15	0.15	1.037	1.84
1037	Male	nonobese – BMI<30	68-75	Conservative	1.21	0.13	0.951	1.71
1036	Male	nonobese – BMI<30	68-75	Conservative	1.16	0.13	0.998	1.65

## Sheet: Multivariate
Multivariate Testsa									p<0.018
Effect		Value	F	Hypothesis df	Error df	Sig.	Partial Eta Squared
Intercept	Pillai's Trace	0.339437	11.476b	3	67	3.66508e-06	0.339437
	Wilks' Lambda	0.660563	11.476b	3	67	3.66508e-06	0.339437
	Hotelling's Trace	0.513859	11.476b	3	67	3.66508e-06	0.339437
	Roy's Largest Root	0.513859	11.476b	3	67	3.66508e-06	0.339437
Total_Height	Pillai's Trace	0.16623	4.453b	3	67	0.00651497	0.16623
	Wilks' Lambda	0.83377	4.453b	3	67	0.00651497	0.16623
	Hotelling's Trace	0.199372	4.453b	3	67	0.00651497	0.16623
	Roy's Largest Root	0.199372	4.453b	3	67	0.00651497	0.16623
Gender	Pillai's Trace	0.0441193	1.031b	3	67	0.38466	0.0441193
	Wilks' Lambda	0.955881	1.031b	3	67	0.38466	0.0441193
	Hotelling's Trace	0.0461556	1.031b	3	67	0.38466	0.0441193
	Roy's Largest Root	0.0461556	1.031b	3	67	0.38466	0.0441193
BMI_Value	Pillai's Trace	0.0406541	.946b	3	67	0.423288	0.0406541
	Wilks' Lambda	0.959346	.946b	3	67	0.423288	0.0406541
	Hotelling's Trace	0.0423769	.946b	3	67	0.423288	0.0406541
	Roy's Largest Root	0.0423769	.946b	3	67	0.423288	0.0406541
AgeGroup	Pillai's Trace	0.189625	5.226b	3	67	0.00265772	0.189625
	Wilks' Lambda	0.810375	5.226b	3	67	0.00265772	0.189625
	Hotelling's Trace	0.233996	5.226b	3	67	0.00265772	0.189625
	Roy's Largest Root	0.233996	5.226b	3	67	0.00265772	0.189625
GroupName	Pillai's Trace	0.246371	7.301b	3	67	0.000262113	0.246371
	Wilks' Lambda	0.753629	7.301b	3	67	0.000262113	0.246371
	Hotelling's Trace	0.326913	7.301b	3	67	0.000262113	0.246371
	Roy's Largest Root	0.326913	7.301b	3	67	0.000262113	0.246371
Gender * BMI_Value	Pillai's Trace	0.118992	3.016b	3	67	0.0359056	0.118992
	Wilks' Lambda	0.881008	3.016b	3	67	0.0359056	0.118992
	Hotelling's Trace	0.135064	3.016b	3	67	0.0359056	0.118992
	Roy's Largest Root	0.135064	3.016b	3	67	0.0359056	0.118992
Gender * AgeGroup	Pillai's Trace	0.0815443	1.983b	3	67	0.124909	0.0815443
	Wilks' Lambda	0.918456	1.983b	3	67	0.124909	0.0815443
	Hotelling's Trace	0.0887841	1.983b	3	67	0.124909	0.0815443
	Roy's Largest Root	0.0887841	1.983b	3	67	0.124909	0.0815443
Gender * GroupName	Pillai's Trace	0.0824501	2.007b	3	67	0.121351	0.0824501
	Wilks' Lambda	0.91755	2.007b	3	67	0.121351	0.0824501
	Hotelling's Trace	0.089859	2.007b	3	67	0.121351	0.0824501
	Roy's Largest Root	0.089859	2.007b	3	67	0.121351	0.0824501
BMI_Value * AgeGroup	Pillai's Trace	0.0779027	1.887b	3	67	0.1402	0.0779027
	Wilks' Lambda	0.922097	1.887b	3	67	0.1402	0.0779027
	Hotelling's Trace	0.0844842	1.887b	3	67	0.1402	0.0779027
	Roy's Largest Root	0.0844842	1.887b	3	67	0.1402	0.0779027
BMI_Value * GroupName	Pillai's Trace	0.0361409	.837b	3	67	0.478097	0.0361409
	Wilks' Lambda	0.963859	.837b	3	67	0.478097	0.0361409
	Hotelling's Trace	0.037496	.837b	3	67	0.478097	0.0361409
	Roy's Largest Root	0.037496	.837b	3	67	0.478097	0.0361409
AgeGroup * GroupName	Pillai's Trace	0.167015	4.478b	3	67	0.00632548	0.167015
	Wilks' Lambda	0.832985	4.478b	3	67	0.00632548	0.167015
	Hotelling's Trace	0.200501	4.478b	3	67	0.00632548	0.167015
	Roy's Largest Root	0.200501	4.478b	3	67	0.00632548	0.167015
Gender * BMI_Value * AgeGroup	Pillai's Trace	0.0383903	.892b	3	67	0.450137	0.0383903
	Wilks' Lambda	0.96161	.892b	3	67	0.450137	0.0383903
	Hotelling's Trace	0.0399229	.892b	3	67	0.450137	0.0383903
	Roy's Largest Root	0.0399229	.892b	3	67	0.450137	0.0383903
Gender * BMI_Value * GroupName	Pillai's Trace	0.177146	4.808b	3	67	0.00430569	0.177146
	Wilks' Lambda	0.822854	4.808b	3	67	0.00430569	0.177146
	Hotelling's Trace	0.215282	4.808b	3	67	0.00430569	0.177146
	Roy's Largest Root	0.215282	4.808b	3	67	0.00430569	0.177146
Gender * AgeGroup * GroupName	Pillai's Trace	0.0858629	2.098b	3	67	0.108766	0.0858629
	Wilks' Lambda	0.914137	2.098b	3	67	0.108766	0.0858629
	Hotelling's Trace	0.0939278	2.098b	3	67	0.108766	0.0858629
	Roy's Largest Root	0.0939278	2.098b	3	67	0.108766	0.0858629
BMI_Value * AgeGroup * GroupName	Pillai's Trace	0.0255709	.586b	3	67	0.626231	0.0255709
	Wilks' Lambda	0.974429	.586b	3	67	0.626231	0.0255709
	Hotelling's Trace	0.026242	.586b	3	67	0.626231	0.0255709
	Roy's Largest Root	0.026242	.586b	3	67	0.626231	0.0255709
Gender * BMI_Value * AgeGroup * GroupName	Pillai's Trace	0.0270911	.622b	3	67	0.603307	0.0270911
	Wilks' Lambda	0.972909	.622b	3	67	0.603307	0.0270911
	Hotelling's Trace	0.0278455	.622b	3	67	0.603307	0.0270911
	Roy's Largest Root	0.0278455	.622b	3	67	0.603307	0.0270911
a. Design: Intercept + Total_Height + Gender + BMI_Value + AgeGroup + GroupName + Gender * BMI_Value + Gender * AgeGroup + Gender * GroupName + BMI_Value * AgeGroup + BMI_Value * GroupName + AgeGroup * GroupName + Gender * BMI_Value * AgeGroup + Gender * BMI_Value * GroupName + Gender * AgeGroup * GroupName + BMI_Value * AgeGroup * GroupName + Gender * BMI_Value * AgeGroup * GroupName
b. Exact statistic

## Sheet: Univariate
Tests of Between-Subjects Effects									p<0.018
Source		Type III Sum of Squares	df	Mean Square	F	Sig.	Partial Eta Squared
Corrected Model	tRSTRIDE_M	.474a	16	0.0295969	2.59369	0.00329301	0.375561
	tRDBLSTANCE_M	.087b	16	0.005421	3.50631	0.000142116	0.448445
	velMEANM	2.279c	16	0.142447	5.87067	8.11951e-08	0.576507
Intercept	tRSTRIDE_M	0.126931	1	0.126931	11.1235	0.00137473	0.138829
	tRDBLSTANCE_M	0.010446	1	0.010446	6.75646	0.0114145	0.0891866
	velMEANM	0.0069578	1	0.0069578	0.286753	0.594031	0.00413864
Total_Height	tRSTRIDE_M	0.00554688	1	0.00554688	0.486096	0.488017	0.00699558
	tRDBLSTANCE_M	0.00208141	1	0.00208141	1.34626	0.249932	0.0191376
	velMEANM	0.0651587	1	0.0651587	2.68539	0.105825	0.0374608
Gender	tRSTRIDE_M	0.0297852	1	0.0297852	2.6102	0.110742	0.0364501
	tRDBLSTANCE_M	0.00281707	1	0.00281707	1.82208	0.181478	0.0257276
	velMEANM	0.070049	1	0.070049	2.88693	0.0938055	0.0401594
BMI_Value	tRSTRIDE_M	0.0317586	1	0.0317586	2.78314	0.0997935	0.0387715
	tRDBLSTANCE_M	0.00349298	1	0.00349298	2.25926	0.137381	0.0317048
	velMEANM	0.0514661	1	0.0514661	2.12108	0.14982	0.0298235
AgeGroup	tRSTRIDE_M	0.00127833	1	0.00127833	0.112025	0.738865	0.00162092
	tRDBLSTANCE_M	0.00046852	1	0.00046852	0.303038	0.583762	0.00437266
	velMEANM	0.140017	1	0.140017	5.77052	0.0189932	0.0771764
GroupName	tRSTRIDE_M	0.163715	1	0.163715	14.347	0.000321305	0.172136
	tRDBLSTANCE_M	0.021502	1	0.021502	13.9075	0.000389975	0.167747
	velMEANM	0.543584	1	0.543584	22.4028	1.13838e-05	0.2451
Gender * BMI_Value	tRSTRIDE_M	0.00538236	1	0.00538236	0.471678	0.494518	0.0067895
	tRDBLSTANCE_M	0.00192978	1	0.00192978	1.24818	0.267775	0.0177682
	velMEANM	0.0224439	1	0.0224439	0.924983	0.339528	0.0132282
Gender * AgeGroup	tRSTRIDE_M	0.0333777	1	0.0333777	2.92502	0.0917092	0.0406677
	tRDBLSTANCE_M	0.000100006	1	0.000100006	0.0646837	0.799997	0.000936566
	velMEANM	0.00993655	1	0.00993655	0.409516	0.524334	0.0059
Gender * GroupName	tRSTRIDE_M	0.000919516	1	0.000919516	0.080581	0.777362	0.00116648
	tRDBLSTANCE_M	0.000140484	1	0.000140484	0.090865	0.763987	0.00131515
	velMEANM	0.0488609	1	0.0488609	2.01371	0.160385	0.0283566
BMI_Value * AgeGroup	tRSTRIDE_M	0.00102119	1	0.00102119	0.0894911	0.765724	0.00129529
	tRDBLSTANCE_M	0.000600141	1	0.000600141	0.388171	0.535316	0.0055942
	velMEANM	0.0786427	1	0.0786427	3.24111	0.0761828	0.0448652
BMI_Value * GroupName	tRSTRIDE_M	0.0132793	1	0.0132793	1.16372	0.284451	0.0165858
	tRDBLSTANCE_M	0.000141693	1	0.000141693	0.0916473	0.763004	0.00132646
	velMEANM	0.000193349	1	0.000193349	0.00796851	0.929129	0.000115472
AgeGroup * GroupName	tRSTRIDE_M	0.0913069	1	0.0913069	8.00159	0.00611366	0.103915
	tRDBLSTANCE_M	0.000823094	1	0.000823094	0.532377	0.468079	0.00765653
	velMEANM	0.0534687	1	0.0534687	2.20361	0.142242	0.030948
Gender * BMI_Value * AgeGroup	tRSTRIDE_M	0.0299225	1	0.0299225	2.62223	0.109938	0.0366119
	tRDBLSTANCE_M	0.00313676	1	0.00313676	2.02886	0.158844	0.0285638
	velMEANM	0.0298649	1	0.0298649	1.23082	0.271098	0.0175254
Gender * BMI_Value * GroupName	tRSTRIDE_M	0.00247704	1	0.00247704	0.217073	0.642747	0.00313612
	tRDBLSTANCE_M	0.00527784	1	0.00527784	3.41371	0.0689438	0.0471417
	velMEANM	0.0470526	1	0.0470526	1.93918	0.168229	0.0273358
Gender * AgeGroup * GroupName	tRSTRIDE_M	0.0239971	1	0.0239971	2.10296	0.151544	0.0295763
	tRDBLSTANCE_M	1.85629e-07	1	1.85629e-07	0.000120065	0.991289	1.74007e-06
	velMEANM	1.31728e-05	1	1.31728e-05	0.000542893	0.981478	7.86796e-06
BMI_Value * AgeGroup * GroupName	tRSTRIDE_M	0.000520772	1	0.000520772	0.0456373	0.831466	0.000660974
	tRDBLSTANCE_M	0.00127688	1	0.00127688	0.825887	0.366628	0.0118278
	velMEANM	0.0162151	1	0.0162151	0.668273	0.416468	0.00959222
Gender * BMI_Value * AgeGroup * GroupName	tRSTRIDE_M	0.00188028	1	0.00188028	0.164777	0.686052	0.00238238
	tRDBLSTANCE_M	1.0709e-05	1	1.0709e-05	0.00692658	0.933913	0.000100375
	velMEANM	0.0173166	1	0.0173166	0.71367	0.401148	0.0102372
Error	tRSTRIDE_M	0.787365	69	0.0114111
	tRDBLSTANCE_M	0.106679	69	0.00154607
	velMEANM	1.67422	69	0.0242641
Total	tRSTRIDE_M	120.668	86
	tRDBLSTANCE_M	2.32864	86
	velMEANM	78.5358	86
Corrected Total	tRSTRIDE_M	1.26091	85
	tRDBLSTANCE_M	0.193415	85
	velMEANM	3.95337	85
a. R Squared = .376 (Adjusted R Squared = .231)
b. R Squared = .448 (Adjusted R Squared = .321)
c. R Squared = .577 (Adjusted R Squared = .478)
